# Supplementary material for: (2E,4E)-1-(6-Chloro-2-methyl-4-phenyl-3-quinol­yl)-5-phenyl­penta-2,4-dien-1-one
Source: Acta Crystallogr Sect E Struct Rep Online. 2010 May 12;66(Pt 6):o1321. doi: 10.1107/S1600536810016429 (PMC2979425; doi:10.1107/S1600536810016429)
Supplement: Supplementary file 1 [file e-66-o1321-sup1.cif]

##############################################################################
###                                                                        ###
###        Electronic paper (Acta Crystallographica Section E)             ###
###                                                                        ###
##############################################################################
#                                                                            #
# This CIF contains the data in a paper accepted for publication in Acta     #
# Crystallographica Section E. It conforms to the requirements of Notes      #
# for Authors for Section E, and has been peer reviewed under the auspices   #
# of the IUCr Commission on Journals.                                        #
#                                                                            #
# Full details of the Crystallographic Information File format               #
# are given in the paper "The Crystallographic Information File (CIF):       #
# a New Standard Archive File for Crystallography" by S. R. Hall, F. H.      #
# Allen and I. D. Brown [Acta Cryst. (1991), A47, 655-685].                  #
#                                                                            #
# The current version of the core CIF dictionary is obtainable from          #
# ftp://ftp.iucr.org/pub/cif_core.dic. The current version number is 2.4.    #
#                                                                            #
# Software is freely available for graphical display of the structure(s) in  #
# this CIF.  For information consult the CIF home page http://www.iucr.org/  #
# cif/home.html                                                              #
#                                                                            #
# This file may be used for bona fide research purposes within the           #
# scientific community so long as proper attribution is given to the journal # 
# article from which it was obtained.                                        #
#                                                                            #
##############################################################################
                                             
data_global
_audit_creation_method     'form.cif (version 2.0)'
_journal_data_validation_number     ?
_journal_date_recd_electronic     2010-04-09
_journal_date_accepted     2010-05-05
_journal_name_full     'Acta Crystallographica, Section E'
_journal_year     2010
_journal_volume     66
_journal_issue      6
_journal_page_first     o1321
_journal_page_last     o1321
_journal_paper_category     QO
_journal_coeditor_code     FJ2295
_publ_contact_author_name     'Prof. Fun, Hoong-Kun'
_publ_contact_author_address
;
      X-ray Crystallography Unit
      School of Physics
      Universiti Sains Malaysia
      11800 USM, Penang
      MALAYSIA
;
_publ_contact_author_email     'hkfun@usm.my'
_publ_contact_author_fax     '604 6579150'
_publ_contact_author_phone     '604 6533652'
_publ_section_title
;\
(2<i>E</i>,4<i>E</i>)-1-(6-Chloro-2-methyl-4-phenyl-3-quinolyl)-5-phenylpenta-\
2,4-dien-1-one
;
loop_
    _publ_author_name
    _publ_author_footnote
    _publ_author_address
    'Wan-Sin Loh'
;
      Thomson Reuters ResearcherID: C-7581-2009.
;
;
      X-ray Crystallography Unit
      School of Physics
      Universiti Sains Malaysia
      11800 USM, Penang
      Malaysia
;
    'Hoong-Kun Fun'
;
      Thomson Reuters ResearcherID: A-3561-2009.
;
;
      X-ray Crystallography Unit
      School of Physics
      Universiti Sains Malaysia
      11800 USM, Penang
      Malaysia
;
    'A. J. Viji' ?
;
      Organic Chemistry Division
      School of Advanced Sciences
      VIT University
      Vellore 632 014, India
;
    'S. Sarveswari' ?
;
      Organic Chemistry Division
      School of Advanced Sciences
      VIT University
      Vellore 632 014, India
;
    'V. Vijayakumar' ?
;
      Organic Chemistry Division
      School of Advanced Sciences
      VIT University
      Vellore 632 014, India
;
data_I
_audit_creation_method     SHELXL-97
_chemical_name_systematic
;
(2<i>E</i>,4<i>E</i>)-1-(6-Chloro-2-methyl-4-phenyl-3-quinolyl)-
5-phenylpenta-2,4-dien-1-one
;
_chemical_name_common     ?
_chemical_formula_moiety     'C27 H20 Cl N O'
_chemical_formula_sum     'C27 H20 Cl N O'
_chemical_formula_iupac     'C27 H20 Cl N O'
_chemical_formula_weight     409.89
_chemical_melting_point     ?
_symmetry_cell_setting     Monoclinic
_symmetry_space_group_name_H-M     'P 21/c'
_symmetry_space_group_name_Hall     '-P 2ybc'
loop_
    _symmetry_equiv_pos_as_xyz
    'x, y, z'
    '-x, y+1/2, -z+1/2'
    '-x, -y, -z'
    'x, -y-1/2, z-1/2'
_cell_length_a     6.2464(3)
_cell_length_b     22.5672(11)
_cell_length_c     15.2748(7)
_cell_angle_alpha     90.00
_cell_angle_beta     94.6200(10)
_cell_angle_gamma     90.00
_cell_volume     2146.20(18)
_cell_formula_units_Z     4
_cell_measurement_reflns_used     7467
_cell_measurement_theta_min     2.68
_cell_measurement_theta_max     30.13
_cell_measurement_temperature     100.00(10)
_exptl_crystal_description     'block'
_exptl_crystal_colour     'yellow'
_exptl_crystal_size_max     0.35
_exptl_crystal_size_mid     0.26
_exptl_crystal_size_min     0.13
_exptl_crystal_density_diffrn     1.269
_exptl_crystal_density_meas     ?
_exptl_crystal_density_method     'not measured'
_exptl_crystal_F_000     856
_exptl_absorpt_coefficient_mu     0.196
_exptl_absorpt_correction_type     'multi-scan'
_exptl_absorpt_process_details     '(<i>SADABS</i>; Bruker, 2009)'
_exptl_absorpt_correction_T_min     0.9350
_exptl_absorpt_correction_T_max     0.9749
_exptl_special_details
;
The crystal was placed in the cold stream of an Oxford Cryosystems Cobra
open-flow nitrogen cryostat (Cosier & Glazer, 1986) operating at 100.0(1) K.
;
_diffrn_ambient_temperature     100.00(10)
_diffrn_radiation_type     MoK\a
_diffrn_radiation_wavelength     0.71073
_diffrn_radiation_source     'fine-focus sealed tube'
_diffrn_radiation_monochromator     graphite
_diffrn_measurement_device_type
;
Bruker APEXII DUO CCD area-detector diffractometer
;
_diffrn_measurement_method     '\f and \w scans'
_diffrn_detector_area_resol_mean     ?
_diffrn_reflns_number     22989
_diffrn_reflns_av_R_equivalents     0.0333
_diffrn_reflns_av_sigmaI/netI     0.0340
_diffrn_reflns_theta_min     1.61
_diffrn_reflns_theta_max     30.00
_diffrn_reflns_theta_full     30.00
_diffrn_measured_fraction_theta_max     0.989
_diffrn_measured_fraction_theta_full     0.989
_diffrn_reflns_limit_h_min     -8
_diffrn_reflns_limit_h_max     8
_diffrn_reflns_limit_k_min     -31
_diffrn_reflns_limit_k_max     30
_diffrn_reflns_limit_l_min     -21
_diffrn_reflns_limit_l_max     21
_diffrn_standards_number     0
_diffrn_standards_interval_count     .
_diffrn_standards_interval_time     .
_diffrn_standards_decay_%     ?
_refine_special_details
;
Refinement of <i>F</i>^2^ against ALL reflections. The weighted <i>R</i>-factor
wR and goodness of fit <i>S</i> are based on <i>F</i>^2^, conventional
<i>R</i>-factors <i>R</i> are based on <i>F</i>, with <i>F</i> set to zero for
negative <i>F</i>^2^. The threshold expression of <i>F</i>^2^ >
\s(<i>F</i>^2^) is used only for calculating <i>R</i>-factors(gt) etc. and is
not relevant to the choice of reflections for refinement. <i>R</i>-factors
based on <i>F</i>^2^ are statistically about twice as large as those based on
<i>F</i>, and <i>R</i>- factors based on ALL data will be even larger.
;
_reflns_number_total     6191
_reflns_number_gt     4889
_reflns_threshold_expression     I>2\s(I)
_refine_ls_structure_factor_coef     Fsqd
_refine_ls_matrix_type     full
_refine_ls_R_factor_all     0.0553
_refine_ls_R_factor_gt     0.0403
_refine_ls_wR_factor_gt     0.1039
_refine_ls_wR_factor_ref     0.1157
_refine_ls_goodness_of_fit_ref     1.028
_refine_ls_restrained_S_all     1.028
_refine_ls_number_reflns     6191
_refine_ls_number_parameters     351
_refine_ls_number_restraints     0
_refine_ls_hydrogen_treatment     mixed
_refine_ls_weighting_scheme     calc
_refine_ls_weighting_details
         'calc w=1/[\s^2^(Fo^2^)+(0.0584P)^2^+0.7188P] where P=(Fo^2^+2Fc^2^)/3'
_atom_sites_solution_hydrogens     geom
_atom_sites_solution_primary     direct
_atom_sites_solution_secondary     difmap
_refine_ls_shift/su_max     ?
_refine_ls_shift/su_max_lt     0.001
_refine_ls_shift/su_mean     0.000
_refine_diff_density_max     0.383
_refine_diff_density_min     -0.325
_refine_ls_extinction_method     none
_refine_ls_extinction_coef     ?
loop_
    _atom_type_symbol
    _atom_type_description
    _atom_type_scat_dispersion_real
    _atom_type_scat_dispersion_imag
    _atom_type_scat_source
    'C' 'C' 0.0033 0.0016
                         'International Tables Vol C Tables 4.2.6.8 and 6.1.1.4'
    'H' 'H' 0.0000 0.0000
                         'International Tables Vol C Tables 4.2.6.8 and 6.1.1.4'
    'N' 'N' 0.0061 0.0033
                         'International Tables Vol C Tables 4.2.6.8 and 6.1.1.4'
    'O' 'O' 0.0106 0.0060
                         'International Tables Vol C Tables 4.2.6.8 and 6.1.1.4'
    'Cl' 'Cl' 0.1484 0.1585
                         'International Tables Vol C Tables 4.2.6.8 and 6.1.1.4'
_computing_data_collection     'APEX2 (Bruker, 2009)'
_computing_cell_refinement     'SAINT (Bruker, 2009)'
_computing_data_reduction     'SAINT (Bruker, 2009)'
_computing_structure_solution     'SHELXTL (Sheldrick, 2008)'
_computing_structure_refinement     'SHELXTL (Sheldrick, 2008)'
_computing_molecular_graphics     'SHELXTL (Sheldrick, 2008)'
_computing_publication_material
;
SHELXTL (Sheldrick, 2008) and PLATON (Spek, 2009)
;
loop_
    _atom_site_type_symbol
    _atom_site_label
    _atom_site_fract_x
    _atom_site_fract_y
    _atom_site_fract_z
    _atom_site_U_iso_or_equiv
    _atom_site_adp_type
    _atom_site_calc_flag
    _atom_site_refinement_flags
    _atom_site_occupancy
    _atom_site_disorder_assembly
    _atom_site_disorder_group
    Cl Cl1 0.98899(7) 0.715737(13) 0.90927(2) 0.02946(10) Uani d . 1 . .
    O O1 1.25735(15) 0.37767(4) 0.78500(6) 0.0222(2) Uani d . 1 . .
    N N1 0.74535(17) 0.46489(5) 0.93300(6) 0.0166(2) Uani d . 1 . .
    C C1 0.8209(2) 0.42457(5) 0.88123(7) 0.0157(2) Uani d . 1 . .
    C C2 0.8083(2) 0.52252(5) 0.92445(7) 0.0150(2) Uani d . 1 . .
    C C3 0.7221(2) 0.56504(6) 0.98060(8) 0.0184(2) Uani d . 1 . .
    C C4 0.7763(2) 0.62357(6) 0.97496(8) 0.0201(2) Uani d . 1 . .
    C C5 0.9190(2) 0.64118(5) 0.91295(8) 0.0198(3) Uani d . 1 . .
    C C6 1.0057(2) 0.60204(5) 0.85712(7) 0.0179(2) Uani d . 1 . .
    C C7 0.9518(2) 0.54095(5) 0.86241(7) 0.0148(2) Uani d . 1 . .
    C C8 1.03265(19) 0.49667(5) 0.80677(7) 0.0141(2) Uani d . 1 . .
    C C9 0.9673(2) 0.43886(5) 0.81688(7) 0.0146(2) Uani d . 1 . .
    C C10 1.0682(2) 0.39015(5) 0.76648(7) 0.0165(2) Uani d . 1 . .
    C C11 0.9424(2) 0.35894(5) 0.69584(8) 0.0196(2) Uani d . 1 . .
    C C12 0.7385(2) 0.37191(5) 0.66730(8) 0.0186(2) Uani d . 1 . .
    C C13 0.6247(2) 0.34261(6) 0.59338(8) 0.0199(2) Uani d . 1 . .
    C C14 0.4235(2) 0.35703(5) 0.56358(8) 0.0183(2) Uani d . 1 . .
    C C15 0.2997(2) 0.33203(5) 0.48666(7) 0.0177(2) Uani d . 1 . .
    C C16 0.3789(2) 0.28695(6) 0.43480(8) 0.0222(3) Uani d . 1 . .
    C C17 0.2553(3) 0.26556(6) 0.36195(9) 0.0266(3) Uani d . 1 . .
    C C18 0.0520(3) 0.28854(6) 0.33945(9) 0.0271(3) Uani d . 1 . .
    C C19 -0.0284(2) 0.33317(6) 0.38964(9) 0.0258(3) Uani d . 1 . .
    C C20 0.0949(2) 0.35471(6) 0.46291(8) 0.0216(3) Uani d . 1 . .
    C C21 1.1795(2) 0.51281(5) 0.73818(7) 0.0150(2) Uani d . 1 . .
    C C22 1.3818(2) 0.53707(6) 0.76042(8) 0.0202(2) Uani d . 1 . .
    C C23 1.5169(2) 0.55152(6) 0.69544(9) 0.0224(3) Uani d . 1 . .
    C C24 1.4518(2) 0.54137(6) 0.60747(8) 0.0218(3) Uani d . 1 . .
    C C25 1.2500(2) 0.51754(6) 0.58481(8) 0.0198(2) Uani d . 1 . .
    C C26 1.1141(2) 0.50339(5) 0.64940(7) 0.0169(2) Uani d . 1 . .
    C C27 0.7482(2) 0.36175(6) 0.89417(8) 0.0198(2) Uani d . 1 . .
    H H3A 0.623(3) 0.5505(7) 1.0210(10) 0.022(4) Uiso d . 1 . .
    H H4A 0.715(3) 0.6527(8) 1.0137(11) 0.028(4) Uiso d . 1 . .
    H H6A 1.105(3) 0.6164(7) 0.8149(11) 0.024(4) Uiso d . 1 . .
    H H11A 1.022(3) 0.3273(7) 0.6669(11) 0.027(4) Uiso d . 1 . .
    H H12A 0.658(3) 0.4025(7) 0.6958(11) 0.023(4) Uiso d . 1 . .
    H H13A 0.705(3) 0.3126(8) 0.5649(11) 0.029(4) Uiso d . 1 . .
    H H14A 0.352(2) 0.3879(7) 0.5961(10) 0.018(4) Uiso d . 1 . .
    H H16A 0.527(3) 0.2710(8) 0.4492(12) 0.031(4) Uiso d . 1 . .
    H H17A 0.316(3) 0.2329(8) 0.3271(12) 0.033(5) Uiso d . 1 . .
    H H18A -0.032(3) 0.2749(8) 0.2885(12) 0.036(5) Uiso d . 1 . .
    H H19A -0.179(3) 0.3514(8) 0.3763(12) 0.036(5) Uiso d . 1 . .
    H H20A 0.035(3) 0.3861(7) 0.4993(10) 0.020(4) Uiso d . 1 . .
    H H22A 1.423(3) 0.5431(8) 0.8233(11) 0.028(4) Uiso d . 1 . .
    H H23A 1.660(3) 0.5687(8) 0.7123(11) 0.027(4) Uiso d . 1 . .
    H H24A 1.547(3) 0.5514(7) 0.5628(11) 0.026(4) Uiso d . 1 . .
    H H25A 1.202(3) 0.5110(7) 0.5228(11) 0.024(4) Uiso d . 1 . .
    H H26A 0.975(3) 0.4861(8) 0.6324(11) 0.027(4) Uiso d . 1 . .
    H H27A 0.695(3) 0.3575(8) 0.9527(12) 0.031(4) Uiso d . 1 . .
    H H27B 0.860(3) 0.3318(8) 0.8870(11) 0.029(4) Uiso d . 1 . .
    H H27C 0.629(3) 0.3524(8) 0.8503(12) 0.034(5) Uiso d . 1 . .
loop_
    _atom_site_aniso_label
    _atom_site_aniso_U_11
    _atom_site_aniso_U_22
    _atom_site_aniso_U_33
    _atom_site_aniso_U_12
    _atom_site_aniso_U_13
    _atom_site_aniso_U_23
    Cl1 0.0483(2) 0.01405(14) 0.02701(16) -0.00199(14) 0.00901(14) -0.00136(10)
    O1 0.0177(5) 0.0229(4) 0.0256(4) 0.0039(4) -0.0005(4) -0.0005(3)
    N1 0.0146(5) 0.0189(5) 0.0162(4) -0.0007(4) 0.0013(4) 0.0001(3)
    C1 0.0140(6) 0.0171(5) 0.0155(5) -0.0004(4) -0.0017(4) 0.0008(4)
    C2 0.0133(5) 0.0175(5) 0.0139(5) 0.0000(4) -0.0003(4) -0.0004(4)
    C3 0.0167(6) 0.0222(6) 0.0165(5) 0.0001(5) 0.0022(4) -0.0024(4)
    C4 0.0214(6) 0.0207(6) 0.0183(5) 0.0024(5) 0.0026(5) -0.0038(4)
    C5 0.0255(7) 0.0148(5) 0.0188(5) 0.0002(5) 0.0010(5) -0.0006(4)
    C6 0.0219(6) 0.0165(5) 0.0154(5) -0.0003(5) 0.0020(5) 0.0011(4)
    C7 0.0157(6) 0.0162(5) 0.0122(4) -0.0003(4) -0.0012(4) 0.0001(4)
    C8 0.0136(5) 0.0164(5) 0.0122(4) 0.0008(4) -0.0004(4) 0.0004(4)
    C9 0.0148(6) 0.0156(5) 0.0132(4) 0.0012(4) -0.0008(4) -0.0008(4)
    C10 0.0188(6) 0.0148(5) 0.0161(5) 0.0003(5) 0.0024(4) 0.0007(4)
    C11 0.0221(7) 0.0164(5) 0.0204(5) 0.0003(5) 0.0016(5) -0.0035(4)
    C12 0.0221(6) 0.0160(5) 0.0178(5) -0.0007(5) 0.0023(5) -0.0014(4)
    C13 0.0213(7) 0.0187(5) 0.0196(5) -0.0005(5) 0.0003(5) -0.0034(4)
    C14 0.0207(6) 0.0165(5) 0.0180(5) -0.0016(5) 0.0030(5) -0.0017(4)
    C15 0.0198(6) 0.0162(5) 0.0172(5) -0.0032(5) 0.0015(4) 0.0013(4)
    C16 0.0242(7) 0.0198(6) 0.0225(6) -0.0005(5) 0.0015(5) -0.0027(4)
    C17 0.0345(8) 0.0226(6) 0.0225(6) -0.0035(6) 0.0007(6) -0.0052(5)
    C18 0.0343(8) 0.0253(6) 0.0204(6) -0.0063(6) -0.0054(6) -0.0009(5)
    C19 0.0256(7) 0.0263(6) 0.0245(6) -0.0015(6) -0.0046(5) 0.0020(5)
    C20 0.0234(7) 0.0207(6) 0.0205(5) 0.0000(5) 0.0006(5) 0.0007(4)
    C21 0.0160(6) 0.0142(5) 0.0149(5) 0.0018(4) 0.0017(4) 0.0008(4)
    C22 0.0188(6) 0.0231(6) 0.0183(5) 0.0002(5) 0.0000(5) 0.0014(4)
    C23 0.0160(6) 0.0248(6) 0.0265(6) -0.0017(5) 0.0023(5) 0.0017(5)
    C24 0.0224(7) 0.0210(6) 0.0230(6) 0.0031(5) 0.0082(5) 0.0033(4)
    C25 0.0236(7) 0.0207(6) 0.0156(5) 0.0021(5) 0.0043(5) 0.0010(4)
    C26 0.0180(6) 0.0172(5) 0.0154(5) -0.0001(5) 0.0008(4) -0.0008(4)
    C27 0.0207(7) 0.0177(5) 0.0211(5) -0.0033(5) 0.0024(5) 0.0012(4)
_geom_special_details
;
All esds (except the esd in the dihedral angle between two l.s. planes) are
estimated using the full covariance matrix. The cell esds are taken into
account individually in the estimation of esds in distances, angles and
torsion angles; correlations between esds in cell parameters are only used
when they are defined by crystal symmetry. An approximate (isotropic)
treatment of cell esds is used for estimating esds involving l.s. planes.
;
loop_
    _geom_bond_atom_site_label_1
    _geom_bond_atom_site_label_2
    _geom_bond_site_symmetry_2
    _geom_bond_distance
    _geom_bond_publ_flag
    Cl1 C5 . 1.7405(13) ?
    O1 C10 . 1.2253(16) ?
    N1 C1 . 1.3175(15) ?
    N1 C2 . 1.3681(15) ?
    C1 C9 . 1.4322(17) ?
    C1 C27 . 1.5066(17) ?
    C2 C7 . 1.4180(17) ?
    C2 C3 . 1.4217(16) ?
    C3 C4 . 1.3680(18) ?
    C3 H3A . 0.967(17) ?
    C4 C5 . 1.4093(19) ?
    C4 H4A . 0.981(17) ?
    C5 C6 . 1.3693(17) ?
    C6 C7 . 1.4230(16) ?
    C6 H6A . 0.986(17) ?
    C7 C8 . 1.4302(16) ?
    C8 C9 . 1.3794(16) ?
    C8 C21 . 1.4921(16) ?
    C9 C10 . 1.5088(16) ?
    C10 C11 . 1.4635(17) ?
    C11 C12 . 1.3445(19) ?
    C11 H11A . 0.994(17) ?
    C12 C13 . 1.4451(16) ?
    C12 H12A . 0.976(17) ?
    C13 C14 . 1.3417(19) ?
    C13 H13A . 0.967(18) ?
    C14 C15 . 1.4666(16) ?
    C14 H14A . 0.984(16) ?
    C15 C20 . 1.3981(19) ?
    C15 C16 . 1.4037(18) ?
    C16 C17 . 1.3890(18) ?
    C16 H16A . 1.001(18) ?
    C17 C18 . 1.389(2) ?
    C17 H17A . 1.000(19) ?
    C18 C19 . 1.384(2) ?
    C18 H18A . 0.955(19) ?
    C19 C20 . 1.3940(18) ?
    C19 H19A . 1.033(19) ?
    C20 H20A . 0.993(16) ?
    C21 C22 . 1.3938(18) ?
    C21 C26 . 1.4007(15) ?
    C22 C23 . 1.3926(18) ?
    C22 H22A . 0.983(17) ?
    C23 C24 . 1.3911(18) ?
    C23 H23A . 0.987(18) ?
    C24 C25 . 1.389(2) ?
    C24 H24A . 0.965(18) ?
    C25 C26 . 1.3897(17) ?
    C25 H25A . 0.981(16) ?
    C26 H26A . 0.967(18) ?
    C27 H27A . 0.984(19) ?
    C27 H27B . 0.985(18) ?
    C27 H27C . 0.982(19) ?
loop_
    _geom_angle_atom_site_label_1
    _geom_angle_atom_site_label_2
    _geom_angle_atom_site_label_3
    _geom_angle_site_symmetry_1
    _geom_angle_site_symmetry_3
    _geom_angle
    _geom_angle_publ_flag
    C1 N1 C2 . . 118.65(10) ?
    N1 C1 C9 . . 122.41(11) ?
    N1 C1 C27 . . 116.40(11) ?
    C9 C1 C27 . . 121.18(11) ?
    N1 C2 C7 . . 123.01(11) ?
    N1 C2 C3 . . 117.28(11) ?
    C7 C2 C3 . . 119.71(11) ?
    C4 C3 C2 . . 120.41(12) ?
    C4 C3 H3A . . 122.8(10) ?
    C2 C3 H3A . . 116.8(10) ?
    C3 C4 C5 . . 119.18(11) ?
    C3 C4 H4A . . 120.0(10) ?
    C5 C4 H4A . . 120.8(10) ?
    C6 C5 C4 . . 122.68(12) ?
    C6 C5 Cl1 . . 119.38(10) ?
    C4 C5 Cl1 . . 117.93(9) ?
    C5 C6 C7 . . 118.85(12) ?
    C5 C6 H6A . . 119.9(10) ?
    C7 C6 H6A . . 121.3(10) ?
    C2 C7 C6 . . 119.16(11) ?
    C2 C7 C8 . . 117.69(10) ?
    C6 C7 C8 . . 123.15(11) ?
    C9 C8 C7 . . 118.19(11) ?
    C9 C8 C21 . . 120.91(10) ?
    C7 C8 C21 . . 120.88(10) ?
    C8 C9 C1 . . 120.05(10) ?
    C8 C9 C10 . . 119.50(11) ?
    C1 C9 C10 . . 120.15(10) ?
    O1 C10 C11 . . 120.69(11) ?
    O1 C10 C9 . . 118.97(10) ?
    C11 C10 C9 . . 120.34(11) ?
    C12 C11 C10 . . 124.93(12) ?
    C12 C11 H11A . . 120.4(10) ?
    C10 C11 H11A . . 114.6(10) ?
    C11 C12 C13 . . 123.17(12) ?
    C11 C12 H12A . . 121.2(10) ?
    C13 C12 H12A . . 115.7(10) ?
    C14 C13 C12 . . 122.85(12) ?
    C14 C13 H13A . . 121.6(10) ?
    C12 C13 H13A . . 115.5(10) ?
    C13 C14 C15 . . 126.69(12) ?
    C13 C14 H14A . . 116.9(9) ?
    C15 C14 H14A . . 116.4(9) ?
    C20 C15 C16 . . 118.41(11) ?
    C20 C15 C14 . . 118.64(11) ?
    C16 C15 C14 . . 122.94(12) ?
    C17 C16 C15 . . 120.35(13) ?
    C17 C16 H16A . . 119.7(10) ?
    C15 C16 H16A . . 119.9(10) ?
    C16 C17 C18 . . 120.45(13) ?
    C16 C17 H17A . . 118.2(11) ?
    C18 C17 H17A . . 121.3(10) ?
    C19 C18 C17 . . 119.97(12) ?
    C19 C18 H18A . . 119.1(11) ?
    C17 C18 H18A . . 120.8(11) ?
    C18 C19 C20 . . 119.79(14) ?
    C18 C19 H19A . . 123.1(10) ?
    C20 C19 H19A . . 117.1(10) ?
    C19 C20 C15 . . 121.03(13) ?
    C19 C20 H20A . . 119.4(9) ?
    C15 C20 H20A . . 119.6(9) ?
    C22 C21 C26 . . 118.92(11) ?
    C22 C21 C8 . . 121.41(10) ?
    C26 C21 C8 . . 119.66(11) ?
    C23 C22 C21 . . 120.53(11) ?
    C23 C22 H22A . . 122.6(11) ?
    C21 C22 H22A . . 116.8(11) ?
    C24 C23 C22 . . 120.21(13) ?
    C24 C23 H23A . . 120.3(10) ?
    C22 C23 H23A . . 119.5(10) ?
    C25 C24 C23 . . 119.56(12) ?
    C25 C24 H24A . . 120.7(10) ?
    C23 C24 H24A . . 119.7(10) ?
    C24 C25 C26 . . 120.43(11) ?
    C24 C25 H25A . . 119.9(10) ?
    C26 C25 H25A . . 119.7(10) ?
    C25 C26 C21 . . 120.35(12) ?
    C25 C26 H26A . . 119.2(10) ?
    C21 C26 H26A . . 120.4(10) ?
    C1 C27 H27A . . 109.8(10) ?
    C1 C27 H27B . . 114.0(10) ?
    H27A C27 H27B . . 109.3(14) ?
    C1 C27 H27C . . 109.3(11) ?
    H27A C27 H27C . . 107.8(15) ?
    H27B C27 H27C . . 106.4(15) ?
loop_
    _geom_torsion_atom_site_label_1
    _geom_torsion_atom_site_label_2
    _geom_torsion_atom_site_label_3
    _geom_torsion_atom_site_label_4
    _geom_torsion_site_symmetry_1
    _geom_torsion_site_symmetry_2
    _geom_torsion_site_symmetry_3
    _geom_torsion_site_symmetry_4
    _geom_torsion
    _geom_torsion_publ_flag
    C2 N1 C1 C9 . . . . 0.42(17) ?
    C2 N1 C1 C27 . . . . 179.34(10) ?
    C1 N1 C2 C7 . . . . -0.12(17) ?
    C1 N1 C2 C3 . . . . 179.31(11) ?
    N1 C2 C3 C4 . . . . -179.28(11) ?
    C7 C2 C3 C4 . . . . 0.17(18) ?
    C2 C3 C4 C5 . . . . -0.14(19) ?
    C3 C4 C5 C6 . . . . 0.4(2) ?
    C3 C4 C5 Cl1 . . . . -178.59(10) ?
    C4 C5 C6 C7 . . . . -0.74(19) ?
    Cl1 C5 C6 C7 . . . . 178.29(9) ?
    N1 C2 C7 C6 . . . . 178.96(11) ?
    C3 C2 C7 C6 . . . . -0.46(17) ?
    N1 C2 C7 C8 . . . . 0.03(17) ?
    C3 C2 C7 C8 . . . . -179.39(11) ?
    C5 C6 C7 C2 . . . . 0.73(18) ?
    C5 C6 C7 C8 . . . . 179.60(11) ?
    C2 C7 C8 C9 . . . . -0.23(16) ?
    C6 C7 C8 C9 . . . . -179.12(11) ?
    C2 C7 C8 C21 . . . . 178.30(10) ?
    C6 C7 C8 C21 . . . . -0.59(17) ?
    C7 C8 C9 C1 . . . . 0.52(16) ?
    C21 C8 C9 C1 . . . . -178.01(10) ?
    C7 C8 C9 C10 . . . . -173.22(10) ?
    C21 C8 C9 C10 . . . . 8.26(16) ?
    N1 C1 C9 C8 . . . . -0.64(17) ?
    C27 C1 C9 C8 . . . . -179.51(11) ?
    N1 C1 C9 C10 . . . . 173.05(11) ?
    C27 C1 C9 C10 . . . . -5.82(16) ?
    C8 C9 C10 O1 . . . . 68.11(15) ?
    C1 C9 C10 O1 . . . . -105.62(14) ?
    C8 C9 C10 C11 . . . . -111.08(13) ?
    C1 C9 C10 C11 . . . . 75.19(14) ?
    O1 C10 C11 C12 . . . . -175.74(12) ?
    C9 C10 C11 C12 . . . . 3.44(19) ?
    C10 C11 C12 C13 . . . . 175.68(12) ?
    C11 C12 C13 C14 . . . . -177.89(13) ?
    C12 C13 C14 C15 . . . . 176.62(12) ?
    C13 C14 C15 C20 . . . . -176.86(13) ?
    C13 C14 C15 C16 . . . . 2.0(2) ?
    C20 C15 C16 C17 . . . . -0.23(19) ?
    C14 C15 C16 C17 . . . . -179.12(12) ?
    C15 C16 C17 C18 . . . . 0.1(2) ?
    C16 C17 C18 C19 . . . . 0.2(2) ?
    C17 C18 C19 C20 . . . . -0.3(2) ?
    C18 C19 C20 C15 . . . . 0.1(2) ?
    C16 C15 C20 C19 . . . . 0.11(19) ?
    C14 C15 C20 C19 . . . . 179.05(12) ?
    C9 C8 C21 C22 . . . . -118.31(13) ?
    C7 C8 C21 C22 . . . . 63.20(16) ?
    C9 C8 C21 C26 . . . . 61.54(15) ?
    C7 C8 C21 C26 . . . . -116.95(13) ?
    C26 C21 C22 C23 . . . . -0.23(18) ?
    C8 C21 C22 C23 . . . . 179.63(12) ?
    C21 C22 C23 C24 . . . . -0.5(2) ?
    C22 C23 C24 C25 . . . . 0.9(2) ?
    C23 C24 C25 C26 . . . . -0.54(19) ?
    C24 C25 C26 C21 . . . . -0.24(19) ?
    C22 C21 C26 C25 . . . . 0.62(18) ?
    C8 C21 C26 C25 . . . . -179.24(11) ?
loop_
    _geom_hbond_atom_site_label_D
    _geom_hbond_atom_site_label_H
    _geom_hbond_atom_site_label_A
    _geom_hbond_site_symmetry_A
    _geom_hbond_distance_DH
    _geom_hbond_distance_HA
    _geom_hbond_distance_DA
    _geom_hbond_angle_DHA
    _geom_hbond_publ_flag
    C3 H3A N1 3_667 0.966(17) 2.484(19) 3.3681(16) 152.1(14) yes
    C11 H11A Cl1 2_746 0.994(17) 2.772(16) 3.6491(12) 147.4(14) yes
    C17 H17A O1 4_465 1.000(19) 2.596(19) 3.4398(17) 142.1(14) yes
    C27 H27C O1 1_455 0.984(18) 2.517(19) 3.3892(16) 147.6(14) yes
