# Supplementary material for: (2E,4E)-1-(6-Chloro-2-methyl-4-phenyl-3-quinol­yl)-5-phenyl­penta-2,4-dien-1-one
Source: Acta Crystallogr Sect E Struct Rep Online. 2010 May 12;66(Pt 6):o1321. doi: 10.1107/S1600536810016429 (PMC2979425; doi:10.1107/S1600536810016429)
Supplement: Supplementary file 2 [file e-66-o1321-Isup2.hkl]

# 
# h,k,l, Fc-squared, Fo-squared, sigma(Fo-squared) and status flag 
# 
data_I
_shelx_title ' ssw103m in P2(1)/c (100K)' 
_shelx_refln_list_code          4 
_shelx_F_calc_maximum      193.62 
_exptl_crystal_F_000       856.00 
_reflns_d_resolution_high  0.7107 
 
loop_ 
 _symmetry_equiv_pos_as_xyz 
 'x, y, z' 
 '-x, y+1/2, -z+1/2' 
 '-x, -y, -z' 
 'x, -y-1/2, z-1/2' 
 
_cell_length_a     6.2464 
_cell_length_b    22.5672 
_cell_length_c    15.2748 
_cell_angle_alpha  90.000 
_cell_angle_beta   94.620 
_cell_angle_gamma  90.000 
 
_shelx_F_squared_multiplier     1.000 
 
loop_ 
 _refln_index_h 
 _refln_index_k 
 _refln_index_l 
 _refln_F_squared_calc 
 _refln_F_squared_meas 
 _refln_F_squared_sigma 
 _refln_observed_status 
   1   0   0    33364.45    32906.88    610.44 o 
   2   0   0      943.24      929.41     16.63 o 
   3   0   0     7096.64     7252.89    112.59 o 
   4   0   0     7470.52     7730.03    121.16 o 
   5   0   0      806.15      891.31     19.42 o 
   6   0   0      438.12      394.49     22.63 o 
   7   0   0        1.11       -2.16      5.90 o 
   8   0   0      121.19      144.07     18.74 o 
   1   1   0     3322.14     3455.67     46.03 o 
   2   1   0       53.73       54.91      2.29 o 
   3   1   0      167.65      160.35      4.91 o 
   4   1   0      478.69      565.85     14.13 o 
   5   1   0      359.23      369.68      7.70 o 
   6   1   0       10.43        7.89      4.02 o 
   7   1   0       15.53       18.14      5.98 o 
   8   1   0        9.74        5.04      6.39 o 
   0   2   0     8849.55     8274.70    215.74 o 
   1   2   0      558.64      522.09     11.90 o 
   2   2   0     2000.02     1861.85     45.35 o 
   3   2   0     4485.93     4621.07     63.60 o 
   4   2   0        4.89        9.36      2.48 o 
   5   2   0       12.90       11.11      2.02 o 
   6   2   0        7.55        9.60      3.63 o 
   7   2   0       30.60       46.12      8.05 o 
   8   2   0       27.58       24.99     11.84 o 
   1   3   0     1732.69     1769.05     24.35 o 
   2   3   0      151.05      165.42      4.21 o 
   3   3   0        4.36        8.51      1.45 o 
   4   3   0       14.35       19.31      2.17 o 
   5   3   0        0.10        2.03      1.85 o 
   6   3   0      239.85      223.57     11.53 o 
   7   3   0       10.17       10.43      6.87 o 
   8   3   0      131.34      148.91     23.20 o 
   0   4   0      250.71      215.45      8.71 o 
   1   4   0       61.49       55.96      2.18 o 
   2   4   0     1296.85     1257.18     18.79 o 
   3   4   0      100.34      144.67      4.16 o 
   4   4   0       24.01       19.51      1.96 o 
   5   4   0      581.36      541.97     11.97 o 
   6   4   0      846.13      857.42     20.87 o 
   7   4   0       25.21       25.57      6.29 o 
   8   4   0        8.11       21.51     10.39 o 
   1   5   0      342.48      377.84     11.70 o 
   2   5   0       55.82       52.61      2.50 o 
   3   5   0       42.81       54.78      6.53 o 
   4   5   0      463.27      498.73     11.19 o 
   5   5   0        0.85       -0.75      2.40 o 
   6   5   0      170.44      165.72      8.87 o 
   7   5   0       68.75       79.25     13.08 o 
   8   5   0       44.06       58.20     14.33 o 
   0   6   0     7558.26     7783.18    206.40 o 
   1   6   0      385.58      380.19      7.74 o 
   2   6   0      265.42      257.37      5.68 o 
   3   6   0       32.52       32.26      6.10 o 
   4   6   0      444.39      466.23     22.72 o 
   5   6   0        9.55        9.05      3.09 o 
   6   6   0      170.24      169.61      9.32 o 
   7   6   0       19.28       24.99      6.70 o 
   8   6   0        5.58        5.37     10.16 o 
   2   7   0      112.16      120.92      3.80 o 
   3   7   0       30.32       28.76      2.86 o 
   4   7   0       24.65       37.44      3.61 o 
   5   7   0      330.84      353.02     11.38 o 
   6   7   0       85.89       81.10      7.04 o 
   7   7   0      340.72      302.12     22.37 o 
   8   7   0        1.78       -5.41      8.61 o 
   0   8   0     6579.23     6705.72    121.76 o 
   1   8   0     2785.95     2898.49     46.14 o 
   2   8   0     2962.62     2991.93     41.94 o 
   3   8   0      230.25      281.60      8.01 o 
   4   8   0       69.23       72.38      5.71 o 
   5   8   0        6.26        7.54      3.15 o 
   6   8   0     1072.87     1083.37     24.93 o 
   7   8   0       37.22       27.62      7.14 o 
   8   8   0       33.91       14.86     11.21 o 
   1   9   0      436.40      422.31      8.49 o 
   2   9   0     1456.48     1583.09     20.45 o 
   3   9   0      181.75      184.82      6.45 o 
   4   9   0       88.43       97.81      7.32 o 
   5   9   0       37.64       35.49      4.66 o 
   6   9   0        3.49        4.46      5.02 o 
   7   9   0      170.30      162.15     13.24 o 
   8   9   0       34.39       47.81     12.83 o 
   0  10   0     2344.89     2704.23     49.45 o 
   1  10   0     5119.98     5207.59     68.53 o 
   2  10   0      203.97      192.33      4.41 o 
   3  10   0      144.17      149.03      5.85 o 
   4  10   0        3.80        1.08      2.29 o 
   5  10   0      474.96      482.46     15.69 o 
   6  10   0      630.08      606.70     29.64 o 
   7  10   0       49.68       59.85      9.23 o 
   8  10   0        5.00        1.19      9.29 o 
   1  11   0        2.72       -1.08      1.16 o 
   2  11   0      698.58      752.15     12.27 o 
   3  11   0      972.60     1013.77     28.67 o 
   4  11   0       41.16       44.28      4.82 o 
   5  11   0       11.35       11.10      4.88 o 
   6  11   0     1669.35     1632.08     43.00 o 
   7  11   0      309.09      345.16     17.65 o 
   8  11   0        9.36        7.97      9.42 o 
   0  12   0     7358.73     7660.02    140.59 o 
   1  12   0        5.26        2.81      1.39 o 
   2  12   0      560.05      567.09      9.33 o 
   3  12   0      482.76      413.85     37.48 o 
   4  12   0     1479.98     1507.85     29.58 o 
   5  12   0      103.14       85.78     14.08 o 
   6  12   0      469.61      468.69     44.80 o 
   7  12   0       59.67       41.77     10.90 o 
   1  13   0      681.46      680.79     10.88 o 
   2  13   0        0.57        1.12      1.01 o 
   3  13   0      488.30      461.29     12.05 o 
   4  13   0        2.09       -1.05      3.38 o 
   5  13   0       42.61       35.09      6.53 o 
   6  13   0       28.84       32.59      6.92 o 
   7  13   0       68.20       90.65     11.25 o 
   0  14   0     4396.73     4459.20     74.34 o 
   1  14   0     3207.35     3122.00     43.48 o 
   2  14   0     1002.21      998.14     13.98 o 
   3  14   0      255.14      247.21      7.71 o 
   4  14   0        0.33       -3.22      3.53 o 
   5  14   0      109.02      121.10     14.36 o 
   6  14   0        1.39        6.63      5.21 o 
   7  14   0       12.94       10.92      7.06 o 
   1  15   0      460.92      468.48     10.09 o 
   2  15   0       38.53       43.34      2.44 o 
   3  15   0     1045.21     1049.23     24.74 o 
   4  15   0       35.81       20.82      5.50 o 
   5  15   0        0.02       -1.70      4.43 o 
   6  15   0        3.16       11.89      6.14 o 
   7  15   0        5.31        5.84      6.29 o 
   0  16   0      951.43      986.61     19.65 o 
   1  16   0      176.37      159.92      5.16 o 
   2  16   0     2055.83     2005.28     27.00 o 
   3  16   0     1102.25     1148.62     30.73 o 
   4  16   0       42.51       36.35      6.48 o 
   5  16   0      646.18      623.06     22.90 o 
   6  16   0       98.64      114.09     11.77 o 
   7  16   0        1.07       -3.32      5.84 o 
   1  17   0      200.28      219.70      6.14 o 
   2  17   0      547.78      577.77     13.51 o 
   3  17   0        6.37        9.80      4.38 o 
   4  17   0      214.23      231.32     12.95 o 
   5  17   0       52.81       47.21      8.41 o 
   6  17   0       13.04       14.91      6.81 o 
   7  17   0       96.10      106.46     12.62 o 
   0  18   0     1096.66     1118.12     22.46 o 
   1  18   0      858.64      826.20     13.87 o 
   2  18   0     1921.74     1927.59     29.78 o 
   3  18   0     1301.16     1278.11     34.05 o 
   4  18   0      365.54      364.69     16.30 o 
   5  18   0        9.37       11.50      6.12 o 
   6  18   0      488.58      514.36     35.36 o 
   7  18   0       65.48       77.81     16.33 o 
   1  19   0      417.73      385.95     10.12 o 
   2  19   0      577.99      686.04     15.29 o 
   3  19   0      541.65      549.60     30.06 o 
   4  19   0       34.00       35.35      8.13 o 
   5  19   0      117.86      108.70     14.56 o 
   6  19   0        3.93       11.96      6.59 o 
   7  19   0       51.77       80.74     18.20 o 
   0  20   0       59.97       54.43      7.31 o 
   1  20   0        1.59        4.14      2.62 o 
   2  20   0     2301.56     2200.35     33.87 o 
   3  20   0        1.91       -1.58      2.91 o 
   4  20   0      480.28      491.16     19.91 o 
   5  20   0      122.06      127.34     12.28 o 
   6  20   0        0.00        2.76      6.07 o 
   1  21   0       18.61        5.11      2.96 o 
   2  21   0       88.18      106.65      8.00 o 
   3  21   0        3.77        5.53      3.30 o 
   4  21   0        0.89        7.46      8.14 o 
   5  21   0       54.85       58.71      9.37 o 
   6  21   0      103.32      103.95     17.42 o 
   0  22   0       24.36       20.58      5.34 o 
   1  22   0        0.32       -2.02      2.70 o 
   2  22   0      353.72      343.83     13.92 o 
   3  22   0       25.23       20.80      7.91 o 
   4  22   0        0.59        9.14      9.16 o 
   5  22   0      108.42       98.38     11.69 o 
   6  22   0       89.31       93.16     12.32 o 
   1  23   0       30.59       33.27      4.49 o 
   2  23   0       72.22       59.62     10.50 o 
   3  23   0      226.73      200.01      9.41 o 
   4  23   0       73.20       52.80     13.69 o 
   5  23   0       18.71       30.05     12.83 o 
   6  23   0       19.48       31.10     12.82 o 
   0  24   0      246.76      229.49     27.31 o 
   1  24   0        2.27       -4.29      3.11 o 
   2  24   0       17.50       14.42      4.07 o 
   3  24   0      153.36      149.40      8.49 o 
   4  24   0       49.90       77.51     15.71 o 
   5  24   0       18.85       13.41     11.14 o 
   1  25   0       10.54        4.30      3.76 o 
   2  25   0      137.59      123.00      8.11 o 
   3  25   0       11.41        7.01      6.14 o 
   4  25   0        2.10        1.33      9.95 o 
   5  25   0        7.04       12.54     11.14 o 
   0  26   0      283.22      254.79     13.92 o 
   1  26   0      326.68      309.16     10.71 o 
   2  26   0      132.88      120.62      8.24 o 
   3  26   0      244.19      253.36     22.37 o 
   4  26   0      347.37      358.31     29.27 o 
   5  26   0       61.54       53.33     15.63 o 
   1  27   0       46.95       49.88      6.24 o 
   2  27   0        4.29        3.10      3.24 o 
   3  27   0      332.90      333.63     28.01 o 
   4  27   0       28.74       26.70     13.20 o 
   0  28   0     1269.24     1408.54     38.20 o 
   1  28   0     1042.34     1161.45     26.71 o 
   2  28   0     1595.57     1742.02     28.74 o 
   3  28   0      519.97      546.06     37.25 o 
   4  28   0       17.08       17.02     13.71 o 
   1  29   0       30.97       34.19     13.55 o 
   2  29   0        6.31       17.49      3.87 o 
   3  29   0      569.00      730.39     44.35 o 
   0  30   0       18.00        5.77      6.53 o 
   1  30   0       33.40       30.61      6.19 o 
   2  30   0      207.69      225.41     11.68 o 
   1  31   0      124.74      130.72      9.53 o 
  -8   1   1        8.58        8.54     10.45 o 
  -7   1   1       35.73       46.09      7.68 o 
  -6   1   1       80.38       90.18      5.97 o 
  -5   1   1      567.32      598.01     10.52 o 
  -4   1   1     1775.60     2023.08     25.23 o 
  -3   1   1        5.15        5.07      1.47 o 
  -2   1   1     1219.22     1195.06     17.97 o 
  -1   1   1     4860.58     4877.15     64.68 o 
   0   1   1     1379.92     1366.25     37.18 o 
   1   1   1     6465.92     6754.29    102.48 o 
   2   1   1     2202.65     2398.32     33.06 o 
   3   1   1      535.79      542.95      8.17 o 
   4   1   1      403.83      406.88     11.24 o 
   5   1   1       90.18      106.26      5.30 o 
   6   1   1        0.09        0.77      4.02 o 
   7   1   1       91.16       75.81     12.95 o 
   8   1   1        0.73       -4.84      5.67 o 
  -8   2   1       14.80        9.70     13.68 o 
  -7   2   1        0.52       -1.31      4.49 o 
  -6   2   1      106.97      121.75      6.87 o 
  -5   2   1        8.93       14.35      2.20 o 
  -4   2   1      206.10      227.75      6.57 o 
  -3   2   1       32.12       23.95      2.01 o 
  -2   2   1     3180.92     3214.09     39.60 o 
  -1   2   1       10.50       10.33      0.91 o 
   0   2   1      938.80      870.90     35.73 o 
   1   2   1      178.68      173.19      4.31 o 
   2   2   1     6645.51     6959.44     92.12 o 
   3   2   1      106.63      130.99      3.73 o 
   4   2   1        3.61        2.30      1.45 o 
   5   2   1      302.02      316.31      8.43 o 
   6   2   1     1071.61     1039.73     30.73 o 
   7   2   1        5.36        1.65      4.94 o 
   8   2   1        0.20        5.49      6.08 o 
  -8   3   1      103.25      121.16     17.44 o 
  -7   3   1       31.13       19.32      5.69 o 
  -6   3   1       94.20       98.82      6.48 o 
  -5   3   1       28.50       33.49      2.86 o 
  -4   3   1      619.28      633.16     11.27 o 
  -3   3   1        2.96       -0.24      0.99 o 
  -2   3   1      228.25      222.69      5.08 o 
  -1   3   1     7198.59     7214.18    109.62 o 
   0   3   1     3541.43     3500.16     51.97 o 
   1   3   1     1508.20     1526.25     24.94 o 
   2   3   1        8.94        2.72      0.96 o 
   3   3   1     2170.43     2468.07     31.44 o 
   4   3   1      178.42      174.45      4.85 o 
   5   3   1        6.05        7.54      3.00 o 
   6   3   1       11.83       15.12      4.09 o 
   7   3   1       55.31       49.59      8.00 o 
   8   3   1       70.00       83.68     10.76 o 
  -8   4   1        8.85        7.39      8.51 o 
  -7   4   1        0.48       -1.82      4.46 o 
  -6   4   1      126.96      116.24      7.75 o 
  -5   4   1      122.29      120.57      4.80 o 
  -4   4   1      246.71      256.99      7.85 o 
  -3   4   1      475.11      530.98     14.08 o 
  -2   4   1      157.06       85.48      7.23 o 
  -1   4   1    16975.13    16994.86    256.42 o 
   0   4   1        0.25       -1.26      0.63 o 
   1   4   1     3050.16     3006.42     40.67 o 
   2   4   1      937.13      945.51     18.13 o 
   3   4   1     1016.56     1055.71     22.65 o 
   4   4   1      134.07      119.10      4.16 o 
   5   4   1       11.13       10.20      3.11 o 
   6   4   1      251.59      258.53     10.40 o 
   7   4   1      103.02       91.35      9.95 o 
   8   4   1        4.19       -4.68     12.54 o 
  -8   5   1       38.99       37.07     11.37 o 
  -7   5   1        2.07       -1.30      4.47 o 
  -6   5   1      205.67      213.41      9.64 o 
  -5   5   1      523.40      537.57      9.89 o 
  -4   5   1      522.29      542.28     11.71 o 
  -3   5   1       88.84       63.05      3.53 o 
  -1   5   1      119.77      108.37      2.45 o 
   0   5   1     3411.96     3531.26     47.46 o 
   1   5   1     1474.24     1449.97     18.01 o 
   2   5   1     3091.21     3269.20     52.74 o 
   3   5   1      149.29      145.37      5.00 o 
   4   5   1       31.35       47.32      2.83 o 
   5   5   1        0.04       -0.56      2.51 o 
   6   5   1       87.30       72.79      6.55 o 
   7   5   1       66.00       71.77      9.85 o 
   8   5   1        0.73       -0.75      9.08 o 
  -8   6   1        0.91        0.28      8.60 o 
  -7   6   1      291.99      240.10     20.56 o 
  -6   6   1       21.00       17.80      4.23 o 
  -5   6   1        0.57       -1.16      2.43 o 
  -4   6   1      820.71      836.43     15.85 o 
  -3   6   1        0.11        1.26      1.28 o 
  -2   6   1       59.29       46.62      3.24 o 
  -1   6   1       52.75       51.26      1.96 o 
   0   6   1    32929.14    32835.90    466.57 o 
   1   6   1      336.90      375.33      6.89 o 
   2   6   1      216.55      227.82      7.64 o 
   3   6   1     1265.89     1239.47     19.56 o 
   4   6   1      505.41      522.76     10.08 o 
   5   6   1       71.25       78.54      6.04 o 
   6   6   1      443.59      432.67     21.90 o 
   7   6   1       24.84       28.64      7.08 o 
   8   6   1       59.18       58.20     14.49 o 
  -8   7   1      160.99      185.98     21.95 o 
  -7   7   1     1162.41     1141.85     33.98 o 
  -6   7   1      295.31      310.46     11.54 o 
  -5   7   1      315.58      301.63     10.40 o 
  -4   7   1      107.43      115.07      6.27 o 
  -3   7   1     1775.45     1785.76     27.23 o 
  -2   7   1     3758.64     3806.84     47.13 o 
   0   7   1     5518.82     5481.46     71.85 o 
   1   7   1      308.23      275.03      9.01 o 
   2   7   1      128.01      101.33      3.41 o 
   3   7   1      446.89      426.34      8.65 o 
   4   7   1      114.89       97.23      6.91 o 
   5   7   1        2.21       -0.95      2.52 o 
   6   7   1        0.91        1.89      3.42 o 
   7   7   1       24.52       28.09      6.95 o 
   8   7   1       95.47       97.65     17.63 o 
  -8   8   1      108.61       79.03     15.47 o 
  -7   8   1      320.47      330.18     27.50 o 
  -6   8   1      408.71      388.18     16.88 o 
  -5   8   1       19.81       17.17      4.01 o 
  -3   8   1     3701.26     3927.91     55.09 o 
  -2   8   1      733.35      709.47     12.08 o 
  -1   8   1     2140.66     2037.78     39.72 o 
   0   8   1       49.96       55.32      3.16 o 
   1   8   1      314.88      289.07      5.80 o 
   2   8   1       89.65       66.24      2.36 o 
   3   8   1      462.91      483.51      9.56 o 
   4   8   1      898.47      875.80     23.28 o 
   5   8   1      299.40      310.84     18.31 o 
   6   8   1      406.34      376.21     13.16 o 
   7   8   1        5.94        0.07      7.52 o 
   8   8   1      156.25      179.26     22.11 o 
  -8   9   1       11.94        9.64      9.87 o 
  -7   9   1        1.07        3.15      5.92 o 
  -6   9   1      292.83      320.69     15.61 o 
  -5   9   1       96.68      115.20      7.02 o 
  -4   9   1      119.68       87.68     25.25 o 
  -3   9   1      244.61      224.15      6.09 o 
  -2   9   1      370.78      320.57      9.63 o 
  -1   9   1       67.62       85.16      6.92 o 
   0   9   1     1111.22     1093.46     23.24 o 
   1   9   1     3420.79     3454.56     46.67 o 
   2   9   1     6594.28     7024.20     82.73 o 
   3   9   1      945.54      952.40     16.06 o 
   4   9   1     1041.60     1033.90     66.36 o 
   5   9   1      595.79      624.06     16.58 o 
   6   9   1      412.00      470.67     15.03 o 
   7   9   1      138.99      140.10     18.42 o 
   8   9   1        1.26       -3.86      8.13 o 
  -8  10   1        4.25       -4.20      9.24 o 
  -7  10   1      383.44      380.09     33.26 o 
  -6  10   1      145.81      160.47     13.36 o 
  -5  10   1      415.58      389.00     15.94 o 
  -4  10   1       36.21       41.50      3.83 o 
  -3  10   1       11.24        1.26      1.70 o 
  -2  10   1        2.07        9.04      2.12 o 
  -1  10   1       44.11       35.14      4.32 o 
   0  10   1     1492.83     1627.90     23.33 o 
   1  10   1     2035.60     2147.72     27.54 o 
   2  10   1     3889.37     4048.29     54.67 o 
   3  10   1       78.67       81.05      3.87 o 
   4  10   1      394.67      435.73     17.26 o 
   5  10   1      822.10      747.49     35.30 o 
   6  10   1      609.71      590.99     21.99 o 
   7  10   1      167.91      183.44     15.83 o 
   8  10   1       76.18       78.85     16.16 o 
  -8  11   1      137.84      178.64     22.18 o 
  -7  11   1       62.09       60.60      9.45 o 
  -6  11   1      131.24      111.60     10.75 o 
  -5  11   1      757.11      786.94     24.83 o 
  -4  11   1     2863.57     2918.34     59.96 o 
  -3  11   1     1517.66     1564.04     28.86 o 
  -2  11   1      790.07      808.91     14.57 o 
  -1  11   1     6204.64     6705.97     78.20 o 
   0  11   1     1050.74     1112.92     17.30 o 
   1  11   1      142.61      115.00      4.65 o 
   2  11   1     3666.31     4057.90     43.84 o 
   3  11   1      160.89      168.28      5.37 o 
   4  11   1       56.51       74.82      5.83 o 
   5  11   1      758.88      737.70     18.68 o 
   6  11   1      135.61      121.65     13.72 o 
   7  11   1       41.13       46.51      8.48 o 
  -7  12   1       24.28       22.76      7.40 o 
  -6  12   1       13.27        5.83      5.46 o 
  -5  12   1      285.57      292.46     14.24 o 
  -4  12   1      232.83      206.73     11.03 o 
  -3  12   1        3.51        3.46      1.75 o 
  -2  12   1      439.50      469.11      8.05 o 
  -1  12   1      357.44      357.83      6.81 o 
   0  12   1      124.47      174.81      7.45 o 
   1  12   1      576.00      634.86     13.03 o 
   2  12   1       27.65       20.15      1.63 o 
   3  12   1       64.81       56.82      3.56 o 
   4  12   1      619.07      620.94     19.45 o 
   5  12   1      516.97      476.07     32.71 o 
   6  12   1       70.28       58.41     16.64 o 
   7  12   1        6.77       11.26     10.69 o 
  -7  13   1        3.34        8.16      6.47 o 
  -6  13   1      387.53      392.16     56.70 o 
  -5  13   1        5.94        3.95      4.32 o 
  -4  13   1       52.28       47.65      9.70 o 
  -3  13   1        8.14       10.62      2.56 o 
  -2  13   1        7.62        5.89      1.13 o 
  -1  13   1      368.56      363.54      7.09 o 
   0  13   1      798.00      947.60     14.11 o 
   1  13   1      452.58      480.01     11.29 o 
   2  13   1      943.67     1004.29     17.36 o 
   3  13   1       26.21       29.74      3.61 o 
   4  13   1       10.26        4.99      3.44 o 
   5  13   1        1.68        0.15      4.06 o 
   6  13   1      111.67      122.34     11.47 o 
   7  13   1      171.78      166.82     14.69 o 
  -7  14   1       15.20       25.42      7.86 o 
  -6  14   1      438.70      446.79     19.67 o 
  -5  14   1      141.26      129.17     11.04 o 
  -4  14   1      639.98      592.19     20.18 o 
  -3  14   1       91.47       91.93      8.62 o 
  -2  14   1     1055.20     1103.98     14.58 o 
  -1  14   1     1381.99     1541.08     20.97 o 
   0  14   1     1211.26     1269.92     18.14 o 
   1  14   1      381.06      421.62      8.13 o 
   2  14   1      792.61      815.54     11.35 o 
   3  14   1      472.95      443.92     20.29 o 
   4  14   1      257.28      243.22     12.43 o 
   5  14   1        0.77        1.82      4.58 o 
   6  14   1       13.42        5.78      5.45 o 
   7  14   1      115.89      107.31     12.09 o 
  -7  15   1       47.72       39.49      9.40 o 
  -6  15   1       93.71      110.78     11.58 o 
  -5  15   1       19.28       20.73      5.96 o 
  -4  15   1      424.37      408.44     16.58 o 
  -3  15   1      578.78      558.69     14.46 o 
  -2  15   1      189.64      178.98      4.94 o 
  -1  15   1        5.91       12.85      2.02 o 
   0  15   1      332.85      343.82      6.73 o 
   1  15   1       41.81       36.27      2.86 o 
   2  15   1       76.67       70.59      2.93 o 
   3  15   1       22.30       27.72      4.92 o 
   4  15   1       24.40       17.34      4.90 o 
   5  15   1      104.80       94.60      9.88 o 
   6  15   1       18.60       22.29      7.71 o 
   7  15   1        0.69        3.37      6.67 o 
  -7  16   1        3.57        8.52      6.71 o 
  -6  16   1        7.63        7.38      5.83 o 
  -5  16   1       15.16       11.21      5.68 o 
  -4  16   1      514.76      512.15     19.13 o 
  -3  16   1      344.24      316.96     10.55 o 
  -2  16   1      341.58      374.84      9.00 o 
  -1  16   1       48.31       50.01      3.77 o 
   0  16   1      107.14      114.02      4.19 o 
   1  16   1      600.47      659.57     11.78 o 
   2  16   1       43.57       39.24      2.55 o 
   3  16   1      604.20      647.34     20.80 o 
   4  16   1        9.37       11.98      4.97 o 
   5  16   1        5.60       -0.55      4.69 o 
   6  16   1       39.68       31.74     16.48 o 
   7  16   1       24.10       20.66      7.78 o 
  -7  17   1       10.45       24.83     12.08 o 
  -6  17   1      291.70      277.61     16.33 o 
  -5  17   1       41.80       31.35      6.99 o 
  -4  17   1     1060.33     1019.05     30.10 o 
  -3  17   1      200.75      192.17      8.61 o 
  -2  17   1      471.43      477.10     10.70 o 
  -1  17   1     1249.91     1283.16     21.37 o 
   0  17   1      100.33       83.38      3.90 o 
   1  17   1        0.11        0.43      2.03 o 
   2  17   1      768.31      825.76     12.42 o 
   3  17   1       81.09       94.99      8.57 o 
   4  17   1        4.61        2.70      4.33 o 
   5  17   1       98.81      103.49     10.82 o 
   6  17   1        0.81        2.96      7.98 o 
   7  17   1        3.46       16.55      8.84 o 
  -7  18   1       96.97       91.58     17.79 o 
  -6  18   1        0.32        3.16      6.25 o 
  -5  18   1      167.59      193.99     18.88 o 
  -4  18   1      209.17      186.81     12.35 o 
  -3  18   1       22.37       22.71      8.69 o 
  -2  18   1      848.76      842.86     24.62 o 
  -1  18   1     1408.07     1375.95     20.55 o 
   0  18   1     1151.67     1085.13     15.51 o 
   1  18   1       28.91       41.09      3.38 o 
   2  18   1      803.72      789.14     15.12 o 
   3  18   1     1570.78     1536.31     28.27 o 
   4  18   1      376.78      386.24     28.45 o 
   5  18   1        1.10        2.20      5.37 o 
   6  18   1       21.57       22.27     11.24 o 
   7  18   1      274.61      246.62     27.12 o 
  -7  19   1      141.81      160.16     22.88 o 
  -6  19   1       50.32       34.54      8.66 o 
  -5  19   1        0.54       14.28      6.13 o 
  -4  19   1      319.56      326.22     15.98 o 
  -3  19   1      841.76      737.92     35.85 o 
  -2  19   1       31.13       12.27      3.66 o 
  -1  19   1       74.19       59.54      4.71 o 
   0  19   1       45.94       61.58      3.75 o 
   1  19   1     1209.42     1188.44     18.44 o 
   2  19   1     1806.98     1807.07     28.58 o 
   3  19   1      257.60      283.53      8.95 o 
   4  19   1      524.71      560.32     32.65 o 
   5  19   1       93.22       88.04     10.37 o 
   6  19   1        5.90       11.46      6.99 o 
  -6  20   1       60.08       68.96     11.05 o 
  -5  20   1        3.77        1.14      5.55 o 
  -4  20   1      291.81      275.19     22.76 o 
  -3  20   1      280.64      315.26     22.82 o 
  -2  20   1       17.33        3.85      3.54 o 
  -1  20   1       25.56       15.24      3.52 o 
   0  20   1      177.43      193.59      6.53 o 
   1  20   1     1044.71     1053.63     19.45 o 
   2  20   1        8.61       11.56      3.45 o 
   3  20   1      382.71      349.16     10.28 o 
   4  20   1       62.61       91.42     10.10 o 
   5  20   1      236.23      274.14     15.85 o 
   6  20   1       35.09       36.00      8.98 o 
  -6  21   1       62.67       72.98     10.99 o 
  -5  21   1        0.53        9.48      9.49 o 
  -4  21   1        1.71        0.03      7.50 o 
  -3  21   1        0.66        6.78      8.26 o 
  -2  21   1       68.80       95.48      6.77 o 
  -1  21   1      126.54      135.54      6.05 o 
   0  21   1      530.96      534.66     11.32 o 
   1  21   1      230.79      262.01      7.66 o 
   2  21   1      133.14      146.71      7.78 o 
   3  21   1      477.33      469.42     14.71 o 
   4  21   1      312.77      327.76     16.24 o 
   5  21   1      411.44      456.70     20.78 o 
   6  21   1        0.02        6.10      7.12 o 
  -6  22   1        3.38       22.72     12.06 o 
  -5  22   1        0.69        3.11      9.19 o 
  -4  22   1        2.44        8.59      8.69 o 
  -3  22   1      401.92      415.56     27.83 o 
  -2  22   1     1078.16     1018.18     28.07 o 
  -1  22   1      439.80      400.80      9.84 o 
   0  22   1       53.53       57.42      4.97 o 
   1  22   1       78.82       87.64      5.08 o 
   2  22   1     1876.64     1977.33     36.42 o 
   3  22   1     1242.50     1206.48     29.17 o 
   4  22   1       49.02       36.71      7.72 o 
   5  22   1      544.33      566.50     25.15 o 
   6  22   1       32.80       25.15      9.12 o 
  -6  23   1        1.41       22.21     12.58 o 
  -5  23   1      283.90      299.70     26.84 o 
  -4  23   1      322.87      321.50     26.26 o 
  -3  23   1      109.61       99.10      6.75 o 
  -2  23   1      283.35      297.42     10.96 o 
  -1  23   1      370.09      368.53      9.64 o 
   0  23   1      103.81      116.57      8.28 o 
   1  23   1      331.34      352.69     10.68 o 
   2  23   1       69.79       76.36      7.00 o 
   3  23   1      221.68      235.54     11.91 o 
   4  23   1       19.61       18.60     10.70 o 
   5  23   1        8.73       10.50     15.23 o 
  -5  24   1        8.22       10.30     10.81 o 
  -4  24   1        3.12        7.43      9.73 o 
  -3  24   1        0.19        1.36      8.37 o 
  -2  24   1       22.26       21.49      5.46 o 
  -1  24   1      103.37       94.31      6.37 o 
   0  24   1      473.31      512.61     13.34 o 
   1  24   1      175.11      199.52     11.29 o 
   2  24   1      599.12      629.56     16.90 o 
   3  24   1       29.05       21.26      4.72 o 
   4  24   1       33.06       34.96     12.88 o 
   5  24   1       48.78       37.67     13.81 o 
  -5  25   1      148.74      134.43     20.56 o 
  -4  25   1      378.83      410.00     30.46 o 
  -3  25   1      717.89      778.96     41.67 o 
  -2  25   1      383.60      412.17     13.57 o 
  -1  25   1      420.98      478.14     13.05 o 
   0  25   1      265.03      292.70     10.24 o 
   1  25   1       57.50       49.63      5.35 o 
   2  25   1       50.85       37.56      4.15 o 
   3  25   1        0.04       -2.08      3.78 o 
   4  25   1        7.60        4.05     10.37 o 
   5  25   1       49.12       47.97     15.45 o 
  -5  26   1       65.18       60.07     16.50 o 
  -4  26   1       19.91        3.22     10.95 o 
  -3  26   1      226.38      232.31     15.61 o 
  -2  26   1       12.37        7.28      5.08 o 
  -1  26   1      102.74      110.31      7.12 o 
   0  26   1       11.01        8.90      4.06 o 
   1  26   1       22.16       13.72      4.70 o 
   2  26   1        0.76        1.94      2.99 o 
   3  26   1       82.12       65.13      6.85 o 
   4  26   1      138.46      170.40     23.33 o 
  -4  27   1      179.90      172.95     24.22 o 
  -3  27   1       44.90       50.32     15.38 o 
  -2  27   1       13.86       17.17      6.82 o 
  -1  27   1       56.26       56.90      6.46 o 
   0  27   1      251.60      277.79     10.62 o 
   1  27   1      164.83      193.92     10.39 o 
   2  27   1       61.04       52.15      7.15 o 
   3  27   1      477.24      524.04     17.37 o 
   4  27   1      328.71      370.07     31.49 o 
  -4  28   1       25.85       44.89     14.98 o 
  -3  28   1       49.40       37.91     14.80 o 
  -2  28   1       52.16       40.81      4.52 o 
  -1  28   1       14.85        5.06      4.75 o 
   0  28   1       22.84       12.65      6.25 o 
   1  28   1       14.65        9.77      5.07 o 
   2  28   1        8.02       -0.14      3.50 o 
   3  28   1        0.77       -1.46      4.35 o 
   4  28   1       37.26       39.74     15.91 o 
  -3  29   1       69.14       32.25     15.04 o 
  -2  29   1        6.33        3.61      3.43 o 
  -1  29   1       78.45       68.52      7.32 o 
   0  29   1       25.46       20.98      5.04 o 
   1  29   1       27.10       20.22      5.95 o 
   2  29   1       78.07       66.23      5.37 o 
   3  29   1      224.91      272.84     29.90 o 
  -2  30   1       20.55       12.02      5.65 o 
  -1  30   1      273.73      337.34     18.98 o 
   0  30   1      111.84       97.40      8.49 o 
   1  30   1      228.88      272.37     12.85 o 
   2  30   1       59.84       55.50      6.01 o 
  -1  31   1       14.26       11.59      5.54 o 
   0  31   1       35.81       24.21      6.13 o 
   1  31   1       72.43       73.63      7.77 o 
  -8   0   2       28.42       26.34     11.17 o 
  -7   0   2      585.46      498.36     27.31 o 
  -6   0   2       20.77       17.76      3.97 o 
  -5   0   2      419.60      410.18     14.45 o 
  -4   0   2      254.76      345.54      9.82 o 
  -3   0   2       41.03       36.89      5.58 o 
  -2   0   2       74.37       89.55      4.46 o 
  -1   0   2       75.08       75.79      3.19 o 
   0   0   2      729.93      727.92     17.43 o 
   1   0   2     9622.15    10623.77    277.06 o 
   2   0   2    14116.37    15998.16    417.60 o 
   3   0   2        8.53       12.43      4.06 o 
   4   0   2      507.33      584.19     16.34 o 
   5   0   2      233.94      253.67     12.88 o 
   6   0   2       79.38      104.67     13.94 o 
   7   0   2        3.10        6.23      7.17 o 
   8   0   2        2.53       10.15      9.40 o 
  -8   1   2        3.21        1.22      5.57 o 
  -7   1   2       30.00       26.81      6.16 o 
  -6   1   2       81.06       94.50      4.98 o 
  -5   1   2      351.46      358.94      7.77 o 
  -4   1   2        6.83       11.46      1.94 o 
  -3   1   2      224.52      191.83      6.20 o 
  -2   1   2     4593.00     4540.06     61.56 o 
  -1   1   2        9.91        8.69      3.03 o 
   0   1   2        2.31       -0.95      0.59 o 
   1   1   2     6189.69     6333.99     90.12 o 
   2   1   2     3271.98     3408.36     64.77 o 
   3   1   2     2671.57     2637.10     37.61 o 
   4   1   2       71.79       80.65      5.49 o 
   5   1   2      253.50      247.84      8.95 o 
   6   1   2      155.59      166.15     12.04 o 
   7   1   2       44.90       44.96      7.65 o 
   8   1   2        6.37        6.14     13.47 o 
  -8   2   2       13.02        0.33      8.31 o 
  -7   2   2       45.09       45.22      7.10 o 
  -6   2   2      290.67      299.56      8.47 o 
  -5   2   2       33.66       37.37      3.09 o 
  -4   2   2       27.32       26.11      2.52 o 
  -3   2   2     1562.75     1534.02     27.59 o 
  -2   2   2     2589.44     2744.97     38.28 o 
  -1   2   2     8417.48     8541.14    138.89 o 
   0   2   2     7006.28     6988.47    106.03 o 
   1   2   2    15275.84    16153.23    315.62 o 
   2   2   2     6214.00     6413.00    119.71 o 
   3   2   2       41.11       42.34      3.40 o 
   4   2   2      320.02      366.85     11.89 o 
   5   2   2      412.28      408.07     12.65 o 
   6   2   2      273.26      288.02     26.37 o 
   7   2   2       80.08       58.73      8.73 o 
   8   2   2        1.79        2.07      6.18 o 
  -8   3   2       43.16       64.83     13.74 o 
  -7   3   2       66.79       61.34      8.32 o 
  -6   3   2      304.22      288.66      9.54 o 
  -5   3   2        6.32        8.98      2.13 o 
  -4   3   2      509.48      469.12      9.30 o 
  -3   3   2       53.95       84.50      6.24 o 
  -2   3   2      371.19      398.87      8.67 o 
  -1   3   2     1048.90      949.16     19.08 o 
   0   3   2      141.95      152.62      3.62 o 
   1   3   2      223.00      253.05      6.05 o 
   2   3   2      122.59       81.59      4.34 o 
   3   3   2      404.24      501.40      9.42 o 
   4   3   2      513.92      500.35     10.28 o 
   5   3   2       73.02       71.94      5.75 o 
   6   3   2       81.61       83.35      9.87 o 
   7   3   2       27.00       31.87      7.38 o 
   8   3   2        2.97        2.97      8.12 o 
  -8   4   2       12.53       18.30      9.58 o 
  -7   4   2        2.76        6.10      5.02 o 
  -6   4   2      115.45       92.88      6.20 o 
  -5   4   2        2.90        2.62      2.35 o 
  -4   4   2     1026.26     1015.42     16.06 o 
  -3   4   2       69.27       74.65      3.72 o 
  -2   4   2       91.73       87.33      3.48 o 
  -1   4   2     1249.88     1241.99     26.14 o 
   0   4   2      305.00      329.66      5.69 o 
   1   4   2      258.53      312.09      5.72 o 
   2   4   2     1068.00     1128.39     25.61 o 
   3   4   2      362.59      386.71     12.01 o 
   4   4   2      416.91      466.75      9.80 o 
   5   4   2       38.05       30.96      4.19 o 
   6   4   2        5.06        1.93      5.22 o 
   7   4   2       23.32       15.85      6.26 o 
   8   4   2       41.39       54.09      9.47 o 
  -8   5   2      121.12      119.24     17.43 o 
  -7   5   2       23.70       41.50      7.67 o 
  -6   5   2        0.62        2.55      2.80 o 
  -5   5   2      495.46      484.12     10.33 o 
  -4   5   2      123.78      137.08      8.46 o 
  -3   5   2      739.65      733.11     13.33 o 
  -2   5   2      820.01      790.20     23.40 o 
  -1   5   2     5491.24     5473.73     71.66 o 
   0   5   2     5213.43     5349.90     63.71 o 
   1   5   2     2852.98     2938.43     50.60 o 
   2   5   2      130.55      139.97      6.31 o 
   3   5   2      232.31      230.54      9.57 o 
   4   5   2        0.04       -0.23      1.56 o 
   5   5   2       89.61       68.79      9.80 o 
   6   5   2      687.82      608.55     16.97 o 
   7   5   2       16.02        8.45     10.58 o 
   8   5   2       72.98       81.41     11.08 o 
  -8   6   2       42.64       31.01     12.06 o 
  -7   6   2      235.42      284.30     15.28 o 
  -6   6   2      357.53      356.21     11.19 o 
  -5   6   2        0.46       -0.47      1.88 o 
  -4   6   2        7.95       12.11      2.04 o 
  -3   6   2       18.28       13.54      1.96 o 
  -2   6   2        8.69       10.99      1.42 o 
  -1   6   2      485.33      451.86     13.41 o 
   0   6   2     1373.64     1339.91     19.24 o 
   1   6   2     2407.37     2381.30     67.18 o 
   2   6   2      429.55      406.02     12.10 o 
   3   6   2      326.24      401.22     10.50 o 
   4   6   2       19.91       30.33      4.47 o 
   5   6   2      505.62      433.36     13.03 o 
   6   6   2        3.49        3.22      3.48 o 
   7   6   2       83.52       92.32     10.35 o 
   8   6   2       22.10        3.82     10.44 o 
  -8   7   2      214.75      210.50     23.03 o 
  -7   7   2      148.07      147.05     12.48 o 
  -6   7   2       25.27       36.42      8.28 o 
  -5   7   2       73.15       66.55      4.30 o 
  -4   7   2      983.71      994.65     15.99 o 
  -3   7   2      152.28      164.23      7.82 o 
  -2   7   2      481.78      494.48      8.97 o 
   0   7   2     1699.80     1799.58     25.08 o 
   1   7   2      407.96      403.59      7.32 o 
   2   7   2      867.90      931.09     20.94 o 
   3   7   2        3.40        3.43      1.96 o 
   4   7   2      219.71      236.40     10.33 o 
   5   7   2       47.60       49.70      5.27 o 
   6   7   2        2.09        4.88      3.61 o 
   7   7   2       63.86       65.69      9.36 o 
   8   7   2        7.91        7.30      9.34 o 
  -8   8   2      137.96      130.43     18.60 o 
  -7   8   2      596.17      659.23     24.39 o 
  -6   8   2       40.58       33.54      6.94 o 
  -5   8   2       69.46       71.82      5.76 o 
  -4   8   2      705.11      728.92     14.24 o 
  -3   8   2      195.61      170.35     39.82 o 
  -2   8   2      239.96      254.78      7.37 o 
  -1   8   2      704.42      706.84     41.92 o 
   0   8   2     1413.98     1506.31     19.03 o 
   1   8   2      193.68      204.93      4.29 o 
   2   8   2     1440.75     1540.89     22.10 o 
   3   8   2      621.78      669.97     15.13 o 
   4   8   2       24.91       27.55      6.95 o 
   5   8   2      696.85      768.39     18.94 o 
   6   8   2      163.49      128.74     10.11 o 
   7   8   2        7.01       -0.89      4.81 o 
   8   8   2      235.88      303.56     25.73 o 
  -8   9   2      207.70      224.52     23.78 o 
  -7   9   2      327.46      300.34     16.43 o 
  -6   9   2       37.80       37.65      9.59 o 
  -5   9   2      283.10      284.39     23.21 o 
  -4   9   2      694.19      703.60     14.01 o 
  -3   9   2     1815.28     1863.67     25.65 o 
  -2   9   2        4.36        7.80      3.52 o 
  -1   9   2        6.14        7.17      2.63 o 
   0   9   2        5.76        1.65      0.88 o 
   1   9   2      449.12      502.48      7.22 o 
   2   9   2     1821.89     1998.54     49.38 o 
   3   9   2      629.49      695.55     15.71 o 
   4   9   2     1641.63     1660.25     31.85 o 
   5   9   2        1.44        7.75      3.32 o 
   6   9   2      198.73      213.07     10.38 o 
   7   9   2       86.04       79.71     14.91 o 
   8   9   2      558.09      493.68     32.48 o 
  -8  10   2        4.42        7.15      9.75 o 
  -7  10   2      274.71      246.93     23.91 o 
  -6  10   2        8.13       12.06      5.66 o 
  -5  10   2      152.57      127.61     21.70 o 
  -4  10   2       10.20        9.61      4.07 o 
  -3  10   2       81.58      110.68      4.31 o 
  -2  10   2      232.83      221.99      4.38 o 
  -1  10   2      608.68      684.91     15.50 o 
   0  10   2     1287.15     1422.73     20.60 o 
   1  10   2      113.44      119.61      4.66 o 
   2  10   2      258.24      261.40      4.67 o 
   3  10   2      222.02      290.09      9.10 o 
   4  10   2      191.29      219.00      8.65 o 
   5  10   2     1230.64     1217.95     26.46 o 
   6  10   2      479.00      508.77     16.03 o 
   7  10   2       22.59       15.93      9.78 o 
   8  10   2      273.93      326.84     25.98 o 
  -8  11   2        9.40        8.23     10.81 o 
  -7  11   2        8.23       14.71      6.87 o 
  -6  11   2      127.51      139.07     13.74 o 
  -5  11   2     2171.56     2131.88     50.91 o 
  -4  11   2     3449.89     3356.40     75.21 o 
  -3  11   2        9.54        9.10      1.90 o 
  -2  11   2     1157.22     1156.94     15.86 o 
  -1  11   2     4828.90     5135.90    107.95 o 
   0  11   2     1138.13     1215.13     16.78 o 
   1  11   2     1415.58     1467.61     38.40 o 
   2  11   2      374.51      398.61      5.92 o 
   3  11   2      227.84      206.01     18.49 o 
   4  11   2       46.97       42.12      4.60 o 
   5  11   2       66.22       64.39      6.20 o 
   6  11   2     1633.56     1571.07     41.99 o 
   7  11   2      110.86      109.43     16.73 o 
  -8  12   2        2.94        5.18     10.53 o 
  -7  12   2       39.11       36.85      8.29 o 
  -6  12   2      144.61      139.81     12.14 o 
  -5  12   2     1131.78     1122.83     31.84 o 
  -4  12   2       40.25       32.50      4.32 o 
  -3  12   2       14.91       14.11      4.73 o 
  -2  12   2        0.10        1.15      1.24 o 
  -1  12   2      315.42      331.45      6.35 o 
   0  12   2        3.24        3.81      1.56 o 
   1  12   2      749.70      735.22     11.39 o 
   2  12   2      765.91      737.95      8.83 o 
   3  12   2       36.81       40.86      5.79 o 
   4  12   2        8.22       12.60      3.38 o 
   5  12   2       24.21       15.50      4.06 o 
   6  12   2        2.92       16.38      5.58 o 
   7  12   2       10.71        7.23      6.36 o 
  -8  13   2       11.17       14.71     11.54 o 
  -7  13   2      350.89      380.47     24.95 o 
  -6  13   2      224.66      213.47     22.40 o 
  -5  13   2      276.15      267.32     13.96 o 
  -4  13   2        0.08       -0.91      3.32 o 
  -3  13   2        1.09        0.41      2.09 o 
  -2  13   2      106.13       87.53      3.44 o 
  -1  13   2      653.95      669.44     14.90 o 
   0  13   2      478.91      486.21      8.87 o 
   1  13   2     1836.82     1840.74     22.23 o 
   2  13   2      235.67      201.56      4.87 o 
   3  13   2     1477.12     1425.26     27.80 o 
   4  13   2      970.92      944.45     21.42 o 
   5  13   2      288.67      290.79     14.38 o 
   6  13   2        3.39        5.55      8.09 o 
   7  13   2        0.06        2.59      5.89 o 
  -7  14   2       16.46       20.55      7.61 o 
  -6  14   2      262.93      261.63     30.84 o 
  -5  14   2       12.13       16.28      5.44 o 
  -4  14   2      244.31      232.93     12.30 o 
  -3  14   2       45.13       46.71      5.83 o 
  -2  14   2      647.17      679.32     12.42 o 
  -1  14   2        9.22        0.46      1.50 o 
   0  14   2      661.81      649.04     11.07 o 
   1  14   2      157.03      163.18      6.18 o 
   2  14   2       22.37       23.27      1.99 o 
   3  14   2      290.29      291.32     11.64 o 
   4  14   2       13.45        8.40      3.36 o 
   5  14   2       99.64       88.15      9.30 o 
   6  14   2        0.77       14.69      6.04 o 
   7  14   2       11.18       10.01      9.72 o 
  -7  15   2        1.82        3.40      6.61 o 
  -6  15   2      136.58      129.70     20.84 o 
  -5  15   2       20.30       18.49      5.79 o 
  -4  15   2      232.94      246.15     12.77 o 
  -3  15   2        1.74        3.98      2.93 o 
  -2  15   2      673.01      643.91     14.40 o 
  -1  15   2       52.24       84.81      3.48 o 
   0  15   2      485.61      470.97      9.15 o 
   1  15   2      558.45      521.18      8.97 o 
   2  15   2     2764.04     2805.63     31.76 o 
   3  15   2      890.29      908.48     20.17 o 
   4  15   2      213.17      234.26     12.52 o 
   5  15   2      200.19      192.31     16.51 o 
   6  15   2       69.77       64.89     12.95 o 
   7  15   2       71.59       61.43      9.74 o 
  -7  16   2      143.15       99.75     12.87 o 
  -6  16   2        0.81        9.22      5.84 o 
  -5  16   2      604.32      591.32     23.15 o 
  -4  16   2      238.60      232.20     12.59 o 
  -3  16   2       11.61       14.22      4.71 o 
  -2  16   2      185.89      180.69      7.15 o 
  -1  16   2      514.66      478.70     11.01 o 
   0  16   2     1666.66     1727.29     21.76 o 
   1  16   2      146.12      150.76      5.52 o 
   2  16   2       41.95       42.84      2.47 o 
   3  16   2      563.29      560.24     13.78 o 
   4  16   2      171.35      138.50     10.92 o 
   5  16   2      324.03      272.24     14.89 o 
   6  16   2        8.64       25.52      7.39 o 
   7  16   2        6.51       12.45      7.00 o 
  -7  17   2      138.86      137.53     13.82 o 
  -6  17   2      227.22      184.96     14.88 o 
  -5  17   2      724.46      715.42     25.27 o 
  -4  17   2       44.55       41.49      6.91 o 
  -3  17   2      815.88      817.91     23.97 o 
  -2  17   2     1014.59     1049.78     21.28 o 
  -1  17   2     1853.84     1791.64     25.15 o 
   0  17   2      458.26      404.40      7.87 o 
   1  17   2      652.63      603.57     11.17 o 
   2  17   2       62.43       78.88      3.33 o 
   3  17   2      284.38      278.30     15.89 o 
   4  17   2      232.76      208.36     15.50 o 
   5  17   2      115.35      116.48     11.42 o 
   6  17   2      123.24      132.97     16.30 o 
   7  17   2        0.32        4.57      6.82 o 
  -7  18   2       84.70       90.04     18.17 o 
  -6  18   2       41.90       49.80      9.38 o 
  -5  18   2        2.06        8.85      8.60 o 
  -4  18   2      155.66      134.46     16.98 o 
  -3  18   2      759.77      740.60     69.57 o 
  -2  18   2       18.47       15.74      3.53 o 
  -1  18   2      870.77      834.94     14.34 o 
   0  18   2      172.97      171.26      5.31 o 
   1  18   2      121.54      113.91      5.15 o 
   2  18   2      263.71      264.12      6.97 o 
   3  18   2       23.68       31.41      3.67 o 
   4  18   2      226.13      199.61     12.32 o 
   5  18   2       54.46       54.11     20.66 o 
   6  18   2       76.31       71.01     10.46 o 
   7  18   2        1.73       36.89     14.02 o 
  -7  19   2       21.31       32.86     13.99 o 
  -6  19   2       53.97       72.23     16.26 o 
  -5  19   2       10.80       15.21      6.49 o 
  -4  19   2      234.69      225.13     20.36 o 
  -3  19   2      348.53      363.85     23.99 o 
  -2  19   2       54.68       37.72      4.49 o 
  -1  19   2      357.63      330.63      8.36 o 
   0  19   2      106.66      110.23      5.29 o 
   1  19   2       10.41        6.60      2.56 o 
   2  19   2       65.57       51.18      3.47 o 
   3  19   2      754.16      692.29     22.94 o 
   4  19   2       12.43       24.65      6.64 o 
   5  19   2        6.11       14.50      7.81 o 
   6  19   2        0.02        5.71      6.75 o 
  -5  20   2        4.49        6.59      8.75 o 
  -4  20   2       68.52       50.31     12.38 o 
  -3  20   2       15.56       31.91     10.30 o 
  -2  20   2      210.38      218.92      8.98 o 
  -1  20   2      230.84      225.28      7.08 o 
   0  20   2      247.29      230.53      7.23 o 
   1  20   2       56.63       52.60      4.56 o 
   2  20   2        0.97       -0.27      2.23 o 
   3  20   2        4.66        2.66      5.67 o 
   4  20   2      209.04      186.62     23.93 o 
   5  20   2       37.61       37.28      8.22 o 
   6  20   2       16.13       31.06      8.40 o 
  -6  21   2       53.89       52.28     14.31 o 
  -5  21   2       15.91       18.78     10.02 o 
  -4  21   2        9.34       -1.81      8.62 o 
  -3  21   2       33.39       42.83     11.64 o 
  -2  21   2      381.68      357.77     10.25 o 
  -1  21   2      506.05      555.14     11.67 o 
   0  21   2       30.20       36.39      3.81 o 
   1  21   2      202.47      224.65     10.85 o 
   2  21   2       69.52       67.91      4.49 o 
   3  21   2      286.56      266.54      9.49 o 
   4  21   2       48.49       41.87      8.03 o 
   5  21   2       18.64       16.61      7.01 o 
   6  21   2       28.93       32.28      9.25 o 
  -6  22   2       81.55       79.43     17.09 o 
  -5  22   2        3.01        9.95      9.64 o 
  -4  22   2        0.30       10.56      9.54 o 
  -3  22   2      160.00      133.86     17.94 o 
  -2  22   2        0.07        1.43      3.90 o 
  -1  22   2       19.78       22.87      3.52 o 
   0  22   2      114.20      103.64      5.55 o 
   1  22   2        4.92        8.93      3.25 o 
   2  22   2      141.90      147.49      6.54 o 
   3  22   2      385.52      366.60     13.50 o 
   4  22   2       79.10       64.32     10.34 o 
   5  22   2        7.47        1.04     12.62 o 
   6  22   2        0.01       -0.61      6.80 o 
  -6  23   2        2.73        8.23     11.32 o 
  -5  23   2        8.58       26.35     12.57 o 
  -4  23   2       61.26       56.06     14.08 o 
  -3  23   2       76.80      107.53     17.15 o 
  -2  23   2       57.54       62.24      5.35 o 
  -1  23   2        2.92        3.07      3.19 o 
   0  23   2        7.15        8.67      3.48 o 
   1  23   2      104.25      104.99      6.49 o 
   2  23   2      408.25      451.81     11.07 o 
   3  23   2      114.71      110.83      8.19 o 
   4  23   2        1.18       -0.35      5.60 o 
   5  23   2       83.37       92.64     11.58 o 
  -5  24   2       13.29       17.56     11.52 o 
  -4  24   2       33.60       26.89     11.46 o 
  -3  24   2      205.34      194.22     21.66 o 
  -2  24   2      236.54      241.38      9.13 o 
  -1  24   2        2.25       -0.25      3.02 o 
   0  24   2        7.33        7.26      4.07 o 
   1  24   2      170.64      188.23      9.43 o 
   2  24   2        6.14        4.34      4.67 o 
   3  24   2        6.44       10.02      4.41 o 
   4  24   2        3.38       17.94     10.93 o 
   5  24   2       25.00        9.34      7.49 o 
  -5  25   2       43.68       41.53     13.95 o 
  -4  25   2       80.54       60.49     15.12 o 
  -3  25   2       81.81       82.38     10.32 o 
  -2  25   2       24.99       15.72      5.64 o 
  -1  25   2        8.72       11.14      3.85 o 
   0  25   2        0.11       -1.52      3.15 o 
   1  25   2      352.67      370.11     13.05 o 
   2  25   2       20.70       15.93      3.47 o 
   3  25   2        4.23        7.07     10.96 o 
   4  25   2       82.36       60.73     15.77 o 
   5  25   2        2.15        8.25     11.64 o 
  -5  26   2       33.18       44.99     15.82 o 
  -4  26   2        6.67       15.38     11.99 o 
  -3  26   2       15.12       12.59      7.65 o 
  -2  26   2        0.15       -0.10      4.23 o 
  -1  26   2       45.38       45.64      5.29 o 
   0  26   2      212.76      237.46      9.75 o 
   1  26   2        1.61        1.81      4.09 o 
   2  26   2        9.28        5.80      3.31 o 
   3  26   2      336.73      343.12     13.95 o 
   4  26   2       19.55       17.65     12.61 o 
  -4  27   2       17.72       17.73     11.76 o 
  -3  27   2       33.73       33.04      8.83 o 
  -2  27   2      506.20      531.70     19.32 o 
  -1  27   2       98.49      112.34      7.51 o 
   0  27   2      439.65      479.32     13.87 o 
   1  27   2      649.72      716.51     19.55 o 
   2  27   2      143.18      146.26      9.47 o 
   3  27   2      120.60      118.15     12.28 o 
   4  27   2      453.10      471.81     35.60 o 
  -4  28   2       25.99       30.46      9.21 o 
  -3  28   2       10.20       26.11     13.29 o 
  -2  28   2        4.79        6.18      9.30 o 
  -1  28   2       95.81       91.68     10.73 o 
   0  28   2       74.80       60.16      8.14 o 
   1  28   2      241.89      265.38     12.66 o 
   2  28   2        1.45        0.44      3.45 o 
   3  28   2        0.18        1.02      4.78 o 
  -3  29   2      141.36       93.66     18.92 o 
  -2  29   2      470.89      551.75     27.99 o 
  -1  29   2      397.13      470.22     15.89 o 
   0  29   2       56.63       59.19      7.05 o 
   1  29   2      275.10      288.08     14.14 o 
   2  29   2      354.52      410.48     11.56 o 
   3  29   2      791.68      905.91     50.22 o 
  -2  30   2      180.60      222.81     11.70 o 
  -1  30   2       91.90       93.32      8.77 o 
   0  30   2       30.89       15.81      5.65 o 
   1  30   2       83.46       93.03      9.24 o 
   2  30   2      172.61      191.14      8.40 o 
  -1  31   2       83.98       69.52      7.72 o 
   0  31   2      343.01      370.02     17.10 o 
   1  31   2       18.91       13.93      5.79 o 
  -8   1   3      151.01      146.90     13.12 o 
  -7   1   3       49.08       51.32      7.33 o 
  -6   1   3      242.53      242.56      7.02 o 
  -5   1   3      365.30      349.49      7.74 o 
  -4   1   3       24.97       22.45      2.76 o 
  -3   1   3     2709.82     2782.75     42.55 o 
  -2   1   3       27.16       45.80      7.35 o 
  -1   1   3     2438.21     2561.80     71.43 o 
   0   1   3       15.92       19.80      1.47 o 
   2   1   3     5315.40     5860.68    109.75 o 
   3   1   3      231.36      300.90      6.72 o 
   4   1   3       39.23       49.19      3.38 o 
   5   1   3      329.74      360.13     11.11 o 
   6   1   3      815.95      742.10     24.34 o 
   7   1   3        0.64        7.39      5.15 o 
   8   1   3        1.68        2.27      6.39 o 
  -8   2   3        6.80        7.74      8.52 o 
  -7   2   3       84.73       81.12     15.97 o 
  -6   2   3      131.30      124.08      5.69 o 
  -5   2   3        4.06        4.56      2.10 o 
  -4   2   3     2731.36     2854.83     37.72 o 
  -3   2   3     1971.40     2182.46     37.50 o 
  -2   2   3     2576.17     2581.91     41.60 o 
  -1   2   3    19931.50    20336.43    307.15 o 
   0   2   3     7004.06     7582.82    100.03 o 
   1   2   3     9466.12     9645.54    326.30 o 
   2   2   3     2618.01     2647.87     56.52 o 
   3   2   3      253.02      277.24      6.35 o 
   4   2   3       40.34       42.09      3.15 o 
   5   2   3      335.89      304.43     10.32 o 
   6   2   3        0.18        0.69      6.00 o 
   7   2   3        6.68       10.32      5.93 o 
   8   2   3       39.99       58.84     11.52 o 
  -8   3   3      336.22      361.13     25.29 o 
  -7   3   3      891.50      836.55     18.79 o 
  -6   3   3      107.64      114.02      5.44 o 
  -5   3   3     1072.71     1071.30     17.72 o 
  -4   3   3     1362.74     1485.54     21.70 o 
  -3   3   3      581.65      615.39     21.03 o 
  -1   3   3     6635.31     6780.34    103.88 o 
   0   3   3      185.39      208.06      5.19 o 
   1   3   3      334.49      393.67     10.36 o 
   2   3   3     1298.91     1519.15     32.33 o 
   3   3   3      489.90      515.30     10.69 o 
   4   3   3       60.62       58.10      5.03 o 
   5   3   3      128.41      132.41      8.20 o 
   6   3   3      186.38      173.32     11.79 o 
   7   3   3       97.26       96.87     10.46 o 
   8   3   3       47.91       44.39      9.35 o 
  -8   4   3      222.49      249.15     21.87 o 
  -7   4   3       39.85       39.83      6.03 o 
  -6   4   3      117.75      121.98      7.04 o 
  -5   4   3      100.90       97.49      5.11 o 
  -4   4   3      194.49      172.24      5.52 o 
  -3   4   3      545.08      487.26      8.81 o 
  -2   4   3      118.56       98.59      3.65 o 
  -1   4   3     6770.27     6660.59     86.23 o 
   0   4   3     3432.68     3300.02    114.09 o 
   1   4   3      108.95      103.87      2.24 o 
   2   4   3     1293.61     1188.07     21.66 o 
   3   4   3      455.57      449.18     12.47 o 
   4   4   3       24.74       16.52      3.67 o 
   5   4   3      215.67      246.39     11.99 o 
   6   4   3      222.91      207.14     11.94 o 
   7   4   3       35.32       15.72      6.28 o 
   8   4   3        5.81        8.47      6.97 o 
  -8   5   3      111.55      139.16     18.57 o 
  -7   5   3      197.91      218.35     12.95 o 
  -6   5   3      292.41      298.09      9.84 o 
  -5   5   3      163.27      163.16      5.88 o 
  -4   5   3       78.70       63.44      3.67 o 
  -3   5   3       73.11       71.13      4.64 o 
  -2   5   3        3.48        1.93      1.34 o 
  -1   5   3     2675.69     2677.67     36.47 o 
   0   5   3      867.98      892.51     10.76 o 
   1   5   3     1651.37     1697.06     19.31 o 
   2   5   3     1627.77     1624.08     41.00 o 
   3   5   3      825.06      910.97     18.57 o 
   4   5   3        5.99       14.60      3.51 o 
   5   5   3      196.05      221.75      9.34 o 
   6   5   3      301.26      250.70     13.44 o 
   7   5   3       86.97       84.79     20.73 o 
   8   5   3       26.39       24.80      8.40 o 
  -8   6   3       23.53       30.45     11.41 o 
  -7   6   3      345.45      353.46     24.69 o 
  -6   6   3      440.83      444.89     12.30 o 
  -5   6   3      210.22      199.58      6.47 o 
  -4   6   3        1.95        1.76      1.59 o 
  -3   6   3      671.63      653.79     11.85 o 
  -1   6   3     1365.87     1444.85     48.72 o 
   0   6   3      945.29      921.22     11.28 o 
   1   6   3     1100.39     1060.74     17.34 o 
   2   6   3     2412.08     2374.32     33.17 o 
   3   6   3      934.91      932.81     27.70 o 
   4   6   3      991.46      986.84     31.04 o 
   5   6   3     1756.73     1702.99     33.56 o 
   6   6   3      106.56      125.13      8.64 o 
   7   6   3      176.74      198.80     30.89 o 
   8   6   3       22.21       26.60     11.10 o 
  -8   7   3      104.37      129.74     18.27 o 
  -7   7   3       33.36       37.62      7.93 o 
  -6   7   3       41.72       29.80      5.39 o 
  -5   7   3      236.84      242.49      7.16 o 
  -4   7   3       97.58       97.04      4.43 o 
  -3   7   3      279.19      280.34      6.27 o 
  -2   7   3      587.83      303.39     13.64 o 
   0   7   3        0.09        0.26      0.64 o 
   1   7   3      199.52      235.72      5.63 o 
   2   7   3       79.07      101.37      3.31 o 
   3   7   3       56.13       42.84      4.84 o 
   4   7   3      105.84      120.54      8.34 o 
   5   7   3      330.84      308.64     11.07 o 
   6   7   3      126.86      135.13      9.07 o 
   7   7   3        0.77        0.28      5.02 o 
   8   7   3       80.83      123.26     19.52 o 
  -8   8   3      252.00      243.38     21.59 o 
  -7   8   3        4.14        2.64      5.93 o 
  -6   8   3        2.85        2.82      4.13 o 
  -5   8   3       82.69       89.88      5.69 o 
  -4   8   3       28.95       17.20      2.34 o 
  -3   8   3     1429.69     1386.27     33.72 o 
  -2   8   3       45.39       60.57      2.45 o 
  -1   8   3     2172.34     2462.92     43.71 o 
   0   8   3     4863.20     4877.90     57.04 o 
   1   8   3      522.65      501.85      7.22 o 
   2   8   3     1524.64     1547.41     26.40 o 
   3   8   3     3099.05     3202.85     54.10 o 
   4   8   3      795.50      772.43     18.01 o 
   5   8   3     1814.87     1683.04     33.55 o 
   6   8   3       18.29       27.87      4.90 o 
   7   8   3      160.25      188.15     14.28 o 
   8   8   3      704.87      784.90     41.97 o 
  -8   9   3       12.10        7.79     10.02 o 
  -7   9   3      165.63      172.42     14.22 o 
  -6   9   3        3.43        1.57      4.66 o 
  -5   9   3      250.27      239.33     10.43 o 
  -4   9   3      177.07      180.03     14.78 o 
  -3   9   3        8.06        6.59      1.49 o 
  -2   9   3       70.57       68.17      4.63 o 
  -1   9   3      804.92      904.22     30.79 o 
   0   9   3        9.92       17.00      1.67 o 
   1   9   3       18.84       20.00      1.50 o 
   2   9   3     1932.56     2132.18     24.24 o 
   3   9   3      482.74      496.57     12.71 o 
   4   9   3      340.79      373.30     11.49 o 
   5   9   3      755.82      741.58     26.15 o 
   6   9   3      379.20      338.22     12.77 o 
   7   9   3      354.65      378.07     26.27 o 
  -8  10   3       54.18       58.69     10.14 o 
  -7  10   3       31.07       31.67      7.76 o 
  -6  10   3        7.17       -4.04      4.55 o 
  -5  10   3      599.97      591.59     17.11 o 
  -4  10   3      611.64      571.15     16.49 o 
  -3  10   3      208.76      193.20     10.55 o 
  -2  10   3      703.93      724.64     16.17 o 
  -1  10   3     3827.32     3815.89     63.28 o 
   0  10   3     5698.85     5748.35     67.44 o 
   1  10   3      503.52      505.40      8.23 o 
   2  10   3       50.92       35.34      1.80 o 
   3  10   3        3.96        3.88      2.43 o 
   4  10   3       79.05       66.02      6.72 o 
   5  10   3        2.46        0.51      3.08 o 
   6  10   3        9.40       11.64      4.46 o 
   7  10   3       51.88       45.44     12.19 o 
  -8  11   3        4.62        4.76      7.08 o 
  -7  11   3      537.15      538.86     22.42 o 
  -6  11   3      204.08      221.66     13.17 o 
  -5  11   3      129.90      115.54     10.08 o 
  -4  11   3     2649.06     2586.59     41.69 o 
  -2  11   3       30.30       32.27      3.15 o 
  -1  11   3      887.78      983.37     15.44 o 
   0  11   3      430.00      495.97      7.67 o 
   1  11   3     2094.69     2283.82     26.08 o 
   2  11   3      251.61      273.17      4.47 o 
   3  11   3      183.48      192.11      7.52 o 
   4  11   3        2.69        6.53      3.08 o 
   5  11   3      165.40      180.61      9.18 o 
   6  11   3       22.49       11.74      4.30 o 
   7  11   3      472.95      522.80     31.86 o 
  -8  12   3       18.56       17.14     12.59 o 
  -7  12   3        4.16        2.10      6.20 o 
  -6  12   3       53.81       47.57      7.86 o 
  -5  12   3      173.12      175.33     11.84 o 
  -4  12   3        9.97        7.82      3.27 o 
  -3  12   3     1137.58     1066.33     26.50 o 
  -2  12   3      598.88      556.81     16.40 o 
  -1  12   3      203.98      196.74      6.57 o 
   0  12   3       23.19       21.43      1.79 o 
   1  12   3     2396.50     2458.00     31.22 o 
   2  12   3      339.74      326.94      5.14 o 
   3  12   3        0.43       -1.82      2.04 o 
   4  12   3       12.45       19.78      3.78 o 
   5  12   3        8.88        5.08      4.56 o 
   6  12   3        0.38        5.97      5.22 o 
   7  12   3       23.93       27.55     10.80 o 
  -7  13   3      142.68      170.83     14.81 o 
  -6  13   3       89.43       89.23     19.71 o 
  -5  13   3      339.34      344.36     15.77 o 
  -4  13   3      184.42      178.69     12.63 o 
  -2  13   3        4.38        2.62      1.97 o 
  -1  13   3       48.71       50.79      2.56 o 
   0  13   3        4.77        0.07      1.52 o 
   1  13   3      473.81      496.19      8.17 o 
   2  13   3        2.26        5.77      1.28 o 
   3  13   3        5.97        4.10      2.53 o 
   4  13   3        6.59        2.74      2.80 o 
   5  13   3       30.38       30.01      5.07 o 
   6  13   3        7.41        1.56      5.22 o 
   7  13   3       92.41      101.34     16.62 o 
  -7  14   3      112.65       84.45     11.79 o 
  -6  14   3       21.03       15.08      6.49 o 
  -5  14   3       20.20       35.40      6.71 o 
  -4  14   3      319.75      300.14     10.82 o 
  -3  14   3      228.27      248.89     16.46 o 
  -2  14   3       22.51       21.53      2.91 o 
  -1  14   3       66.37       66.65      3.46 o 
   0  14   3        0.38        0.21      1.75 o 
   1  14   3       36.71       29.55      2.32 o 
   2  14   3       15.85        8.82      1.37 o 
   3  14   3       74.54       74.95      3.86 o 
   4  14   3       53.30       50.30      5.16 o 
   5  14   3        0.00       10.09      6.23 o 
   6  14   3        0.18        1.31      5.89 o 
   7  14   3       33.91       40.48      8.94 o 
  -7  15   3       72.26       87.25     11.86 o 
  -6  15   3       32.25       21.36      6.82 o 
  -5  15   3       86.97       66.00      8.96 o 
  -4  15   3       12.70        7.80      7.33 o 
  -3  15   3        0.12       -2.12      3.22 o 
  -2  15   3       47.46       45.00      3.88 o 
  -1  15   3        5.94        7.83      1.61 o 
   0  15   3      145.93      161.72      5.34 o 
   1  15   3       52.54       54.52      3.35 o 
   2  15   3      221.50      224.00      9.42 o 
   3  15   3      155.35      145.22      5.24 o 
   4  15   3        0.00       -0.39      3.00 o 
   5  15   3      299.22      280.33     14.80 o 
   6  15   3       13.72       22.88     10.18 o 
   7  15   3       16.56       20.97      7.98 o 
  -7  16   3      264.03      274.69     26.68 o 
  -6  16   3        4.72       -1.43      5.72 o 
  -5  16   3       12.80        9.03      5.38 o 
  -4  16   3       89.64       82.51     13.31 o 
  -3  16   3      313.97      276.58     14.49 o 
  -2  16   3       57.25       56.32      4.42 o 
  -1  16   3       33.20       36.19      5.28 o 
   0  16   3        4.29        8.39      2.57 o 
   1  16   3       91.77       84.59      3.80 o 
   2  16   3        2.43        1.04      1.44 o 
   3  16   3        0.42       -1.11      1.84 o 
   4  16   3        3.14       -2.64      7.33 o 
   5  16   3       29.39       15.19      6.16 o 
   6  16   3        0.85        2.71      5.48 o 
   7  16   3        1.05       10.04      7.40 o 
  -7  17   3       13.18       18.82      8.16 o 
  -6  17   3      229.42      278.98     16.32 o 
  -5  17   3       15.05        5.93      5.71 o 
  -4  17   3       53.49       56.21     11.73 o 
  -3  17   3      709.78      694.04     21.97 o 
  -2  17   3      272.58      241.09      8.49 o 
  -1  17   3      354.98      335.31      8.13 o 
   0  17   3       55.66       69.49      4.14 o 
   1  17   3       26.42       24.72      2.52 o 
   2  17   3       68.06       69.30      3.38 o 
   3  17   3       25.69       25.56      3.03 o 
   4  17   3        5.40        6.96      5.15 o 
   5  17   3      185.61      164.32     13.23 o 
   6  17   3        9.61        0.30      6.69 o 
   7  17   3        6.54        7.32      8.95 o 
  -7  18   3       33.30       46.90     14.75 o 
  -6  18   3      571.64      541.88     37.59 o 
  -5  18   3      148.83      128.35     18.15 o 
  -4  18   3       14.11       20.15      9.08 o 
  -3  18   3       62.41       56.23      7.28 o 
  -2  18   3     1935.92     1885.06     34.26 o 
  -1  18   3     1677.50     1673.10     24.22 o 
   0  18   3       40.21       30.87      3.24 o 
   1  18   3      464.39      486.00     10.13 o 
   2  18   3     1351.65     1329.64     17.77 o 
   3  18   3       14.62       13.27      3.12 o 
   4  18   3        0.99        4.49     12.21 o 
   5  18   3        3.96       -3.98      6.10 o 
   6  18   3      167.45      172.23     14.59 o 
   7  18   3        0.76       12.67     12.37 o 
  -7  19   3       21.79       25.56     12.76 o 
  -6  19   3       98.61      119.66     19.07 o 
  -5  19   3      130.97      113.58     17.28 o 
  -4  19   3        4.48        9.58      7.86 o 
  -3  19   3        5.73        7.15      4.88 o 
  -2  19   3       92.75       79.73      5.15 o 
  -1  19   3      622.91      592.40     13.41 o 
   0  19   3      143.07      134.35      6.48 o 
   1  19   3        6.23        2.51      2.44 o 
   2  19   3      132.30      156.15      4.97 o 
   3  19   3     1654.57     1620.46     30.51 o 
   4  19   3      827.81      796.74     26.38 o 
   5  19   3       46.41       46.37      8.32 o 
   6  19   3       26.88       42.12      9.08 o 
  -6  20   3       51.20       55.43     14.83 o 
  -5  20   3        9.52        2.26      7.90 o 
  -4  20   3      338.96      323.46     24.67 o 
  -3  20   3      438.58      413.91     17.20 o 
  -2  20   3        0.23       -0.79      2.71 o 
  -1  20   3      308.57      303.16     10.95 o 
   0  20   3     1716.80     1646.99     24.62 o 
   1  20   3      308.15      290.84      8.89 o 
   2  20   3      241.65      261.92      7.05 o 
   3  20   3     1596.28     1719.71     32.34 o 
   4  20   3      957.50      975.18     30.53 o 
   5  20   3      786.22      836.77     28.96 o 
   6  20   3        1.21        0.90      6.71 o 
  -6  21   3        0.58       14.86     11.66 o 
  -5  21   3       57.31       50.20     13.30 o 
  -4  21   3       98.39      127.53     17.97 o 
  -3  21   3      165.71      164.79     19.22 o 
  -2  21   3        1.31       -0.30      2.86 o 
  -1  21   3      581.84      512.15     11.22 o 
   0  21   3        1.28        1.23      2.77 o 
   1  21   3        6.51        8.95      4.13 o 
   2  21   3      166.20      158.97      7.04 o 
   3  21   3        7.69        3.35      3.32 o 
   4  21   3      354.18      343.71     16.98 o 
   5  21   3      135.89      139.87     15.17 o 
   6  21   3       48.27       37.02     11.79 o 
  -6  22   3       52.45       46.68     14.16 o 
  -5  22   3      786.65      877.25     45.89 o 
  -4  22   3      472.91      485.45     31.35 o 
  -3  22   3        7.29       13.62      9.29 o 
  -2  22   3       39.18       36.09      4.40 o 
  -1  22   3      210.84      237.23      7.68 o 
   0  22   3      413.17      476.25     11.02 o 
   1  22   3        5.61        4.78      3.15 o 
   2  22   3     1197.57     1247.51     21.46 o 
   3  22   3      745.65      756.03     18.03 o 
   4  22   3       23.00       17.50      6.57 o 
   5  22   3       33.34       41.12      8.90 o 
   6  22   3      295.50      350.35     44.30 o 
  -6  23   3       21.09       36.09     14.25 o 
  -5  23   3       33.32       49.68     13.86 o 
  -4  23   3       33.73       59.69     14.01 o 
  -3  23   3      160.34      145.62     19.22 o 
  -2  23   3       11.35       12.45      3.67 o 
  -1  23   3       56.10       53.04      4.97 o 
   0  23   3        6.48        6.16      3.12 o 
   1  23   3       12.70       13.51      5.04 o 
   2  23   3      210.25      202.20      7.68 o 
   3  23   3       34.62       36.83      5.62 o 
   4  23   3      116.03      118.87     21.93 o 
   5  23   3       77.32       67.07     23.69 o 
  -5  24   3      118.06      121.22     19.93 o 
  -4  24   3        9.24       12.21     10.92 o 
  -3  24   3      511.67      506.20     21.28 o 
  -2  24   3      502.44      552.08     13.91 o 
  -1  24   3      672.14      678.79     15.06 o 
   0  24   3      577.08      592.81     14.57 o 
   1  24   3       72.07       69.64     11.08 o 
   2  24   3      217.88      231.83      8.28 o 
   3  24   3      505.29      476.02     22.05 o 
   4  24   3        2.34        4.54      6.14 o 
   5  24   3      176.37      183.04     17.23 o 
  -5  25   3       52.21       69.71     16.83 o 
  -4  25   3        1.16        3.69     10.51 o 
  -3  25   3       36.98       45.92      9.00 o 
  -2  25   3       89.61       93.13      6.58 o 
  -1  25   3       61.35       65.53      5.22 o 
   0  25   3       47.50       48.65      5.17 o 
   1  25   3       24.69       15.03      4.59 o 
   2  25   3      239.64      237.17     13.51 o 
   3  25   3       34.94       41.26      6.62 o 
   4  25   3        1.89        1.14     10.73 o 
   5  25   3        0.95      -10.67      6.53 o 
  -4  26   3       99.74      113.00     12.86 o 
  -3  26   3      219.32      227.79     15.98 o 
  -2  26   3      466.62      488.30     15.15 o 
  -1  26   3      213.49      217.41     10.29 o 
   0  26   3      153.46      152.85      8.35 o 
   1  26   3      875.09      907.68     22.30 o 
   2  26   3      272.61      285.19      9.30 o 
   3  26   3        2.83       -2.85      4.45 o 
   4  26   3        1.47       10.27     11.91 o 
  -4  27   3       74.71       67.72     12.96 o 
  -3  27   3       51.92       53.14     10.18 o 
  -2  27   3        3.12        8.13      5.48 o 
  -1  27   3        0.45        1.61      5.67 o 
   0  27   3      171.10      208.53      9.66 o 
   1  27   3      147.18      161.34     11.42 o 
   2  27   3      132.08      130.97      9.52 o 
   3  27   3       41.26       39.16      6.41 o 
   4  27   3      396.24      453.89     34.93 o 
  -4  28   3      124.90      153.72     15.49 o 
  -3  28   3      109.89      137.34     14.08 o 
  -2  28   3      164.04      155.13     11.28 o 
  -1  28   3       16.68       13.79      6.27 o 
   0  28   3       10.44        7.38      4.91 o 
   1  28   3        1.74        2.63      8.46 o 
   2  28   3        0.39       -4.48      3.31 o 
   3  28   3       14.81       10.58      5.32 o 
  -3  29   3       29.52       30.61     14.17 o 
  -2  29   3       11.21       14.50      6.29 o 
  -1  29   3       42.83       34.88      5.65 o 
   0  29   3       51.87       56.08      7.04 o 
   1  29   3        9.56       15.05      5.74 o 
   2  29   3        8.94       11.36      4.07 o 
   3  29   3        9.55        3.82      5.33 o 
  -2  30   3      795.29      969.85     28.84 o 
  -1  30   3      124.95      128.92      9.45 o 
   0  30   3       15.45        3.88      5.11 o 
   1  30   3       35.31       33.60      6.65 o 
   2  30   3      230.26      236.16     10.29 o 
  -1  31   3        7.76        4.85      5.19 o 
   0  31   3        9.64        6.46      5.72 o 
   1  31   3       19.12       16.54      5.71 o 
  -7   0   4       61.05       68.94     11.44 o 
  -6   0   4       31.27       23.35      4.35 o 
  -5   0   4     1378.60     1401.47     34.27 o 
  -4   0   4      625.03      607.23     17.47 o 
  -3   0   4     3529.01     3613.87     72.15 o 
  -1   0   4     1270.25     1111.74    191.37 o 
   0   0   4     9359.03    10270.39    191.40 o 
   1   0   4    37489.11    40866.86    603.02 o 
   3   0   4      156.03      189.66      7.56 o 
   4   0   4      906.21      883.53     22.21 o 
   5   0   4     6872.22     6572.30    187.12 o 
   6   0   4      155.54      183.04     16.18 o 
   7   0   4       90.40       91.65     15.02 o 
   8   0   4      160.67      279.46     24.43 o 
  -8   1   4        0.27       -5.09      7.77 o 
  -7   1   4       66.23       64.81      6.89 o 
  -6   1   4      153.31      158.29      6.55 o 
  -5   1   4      121.85      137.20      5.67 o 
  -4   1   4      529.30      509.76     19.74 o 
  -3   1   4     1523.49     1457.63     22.80 o 
  -1   1   4      612.11      654.78     12.35 o 
   0   1   4     2535.81     2681.21     32.40 o 
   1   1   4     7276.64     7666.60     80.60 o 
   2   1   4      573.97      523.16     10.62 o 
   3   1   4       10.65       25.94      2.87 o 
   4   1   4      338.74      304.94      7.62 o 
   5   1   4      297.82      286.08     25.99 o 
   6   1   4        1.38        4.23      4.23 o 
   7   1   4        0.19        1.62      5.43 o 
   8   1   4        0.00        4.33      6.78 o 
  -8   2   4       27.06       15.45      9.60 o 
  -7   2   4       34.98       28.58      4.56 o 
  -6   2   4       27.72       22.51      3.70 o 
  -5   2   4      410.51      379.26      9.01 o 
  -4   2   4       21.91       24.08      2.77 o 
  -3   2   4       30.11       18.66      2.59 o 
  -2   2   4      901.60      664.49     24.68 o 
  -1   2   4     4604.80     4485.74     69.88 o 
   0   2   4     2015.09     2087.77     23.11 o 
   1   2   4     1214.29     1407.48     17.52 o 
   2   2   4     1483.92     1577.85     23.24 o 
   3   2   4     3029.84     3128.39     50.53 o 
   4   2   4      760.34      728.75     15.07 o 
   5   2   4      264.07      245.78      9.42 o 
   6   2   4       25.16       29.26      6.28 o 
   7   2   4       43.61       50.59     15.77 o 
   8   2   4      105.52      141.88     14.15 o 
  -8   3   4       45.29       45.52     12.12 o 
  -7   3   4       65.21       72.37     10.74 o 
  -6   3   4       11.02       10.52      2.64 o 
  -5   3   4     1229.64     1200.40     19.34 o 
  -4   3   4      547.78      505.28      9.91 o 
  -3   3   4        7.02        1.65      1.37 o 
  -2   3   4      745.52      418.85     17.22 o 
  -1   3   4    18660.45    18592.15    238.34 o 
   0   3   4      431.73      387.54      5.63 o 
   1   3   4      682.57      745.88     10.11 o 
   2   3   4        0.30        4.70      1.13 o 
   3   3   4     2251.91     2303.37     39.79 o 
   4   3   4      156.19      166.76     13.98 o 
   5   3   4      451.87      414.64     12.53 o 
   6   3   4       17.06       26.91      7.34 o 
   7   3   4       97.14       99.88     10.95 o 
   8   3   4        0.17        2.94      6.55 o 
  -8   4   4        5.97        5.46      8.91 o 
  -7   4   4      154.92      149.06     10.24 o 
  -6   4   4      448.81      463.18     11.07 o 
  -5   4   4      121.47      120.20      5.48 o 
  -4   4   4      624.07      636.17     11.57 o 
  -3   4   4      233.58      233.10      6.09 o 
  -2   4   4       21.12       15.64      3.80 o 
  -1   4   4     3542.21     3538.69     46.97 o 
   0   4   4     2867.75     2889.95     34.35 o 
   1   4   4      179.54      171.15      3.56 o 
   2   4   4        1.08       -0.29      0.77 o 
   3   4   4        8.52        4.51      2.10 o 
   4   4   4      277.19      288.06     20.19 o 
   5   4   4      474.75      404.19     12.47 o 
   6   4   4      112.22      101.00      9.97 o 
   7   4   4       77.67       63.96     10.07 o 
   8   4   4        1.97       13.73      7.47 o 
  -8   5   4        5.35       16.81     10.15 o 
  -7   5   4       47.19       44.81      6.67 o 
  -6   5   4     1613.70     1579.33     28.12 o 
  -5   5   4        4.21        9.33      2.45 o 
  -4   5   4     1939.76     1999.50     27.95 o 
  -3   5   4       47.33       48.13      2.76 o 
  -1   5   4    18814.35    19419.23    293.98 o 
   0   5   4      604.05      630.77      9.07 o 
   1   5   4      116.73      115.86      2.90 o 
   2   5   4      998.85     1076.89     14.41 o 
   3   5   4      294.46      295.11      8.96 o 
   4   5   4       19.59       24.13      5.61 o 
   5   5   4      379.17      346.00     11.63 o 
   6   5   4        0.95       -3.62      5.13 o 
   7   5   4       49.59       60.63      9.08 o 
   8   5   4       78.26      109.64     12.90 o 
  -8   6   4        3.19        0.67      8.88 o 
  -7   6   4      162.41      175.51     11.27 o 
  -6   6   4     1069.23     1041.73     24.97 o 
  -5   6   4      963.26      953.80     16.57 o 
  -4   6   4       24.11       20.27      2.65 o 
  -3   6   4        9.23        8.45      1.55 o 
  -2   6   4        0.01        0.98      1.22 o 
  -1   6   4       22.31        5.93      6.67 o 
   0   6   4        0.11       -0.85      0.62 o 
   1   6   4       27.22       38.34      1.44 o 
   2   6   4      441.63      543.45      8.42 o 
   3   6   4       40.98       61.30      4.61 o 
   4   6   4       56.35       41.89      7.36 o 
   5   6   4       81.77       88.55      6.86 o 
   6   6   4        2.05       -1.28      4.06 o 
   7   6   4        5.39        0.76      5.24 o 
   8   6   4      260.40      261.92     21.16 o 
  -8   7   4        7.15        7.66      9.29 o 
  -7   7   4       12.64       13.39      5.00 o 
  -6   7   4     1660.67     1623.30     34.51 o 
  -5   7   4       35.12       39.60      3.63 o 
  -4   7   4      176.52      171.37      8.66 o 
  -3   7   4       39.28       48.97      2.79 o 
  -2   7   4     2812.07     2897.84     48.72 o 
  -1   7   4       54.77       66.23      3.31 o 
   0   7   4      659.36      681.94      8.90 o 
   1   7   4       40.05       40.46      1.55 o 
   2   7   4        0.88       -0.89      0.96 o 
   3   7   4      202.96      250.30      8.46 o 
   4   7   4       91.55       86.25      6.75 o 
   5   7   4       19.57        8.06      4.19 o 
   6   7   4        1.08       -0.80      6.15 o 
   7   7   4        0.48        4.68      5.59 o 
   8   7   4       18.84       29.04     12.80 o 
  -8   8   4       12.25        0.85      9.82 o 
  -7   8   4      124.13      132.53     10.34 o 
  -6   8   4      723.78      735.25     28.16 o 
  -5   8   4     2401.61     2324.57     37.71 o 
  -4   8   4      266.77      282.58      8.60 o 
  -3   8   4      562.41      560.95      9.95 o 
  -2   8   4      764.24      873.30     18.27 o 
  -1   8   4     6841.43     6971.60     82.76 o 
   0   8   4      141.48      145.07      4.29 o 
   1   8   4      394.32      397.70      5.44 o 
   2   8   4      419.57      484.62      8.11 o 
   3   8   4        6.31        9.41      2.86 o 
   4   8   4      166.48      166.39      7.73 o 
   5   8   4       79.56       74.88      6.53 o 
   6   8   4       86.75       82.36      7.43 o 
   7   8   4       85.57       81.64     10.45 o 
  -8   9   4        0.21        1.59      8.02 o 
  -7   9   4       92.83       92.75     10.77 o 
  -6   9   4      410.51      397.60     14.37 o 
  -5   9   4        4.67        3.53      3.02 o 
  -4   9   4      713.69      730.21     15.34 o 
  -3   9   4      108.40      116.38      4.28 o 
  -2   9   4       76.53      121.99      5.81 o 
  -1   9   4     1003.95      983.10     14.48 o 
   0   9   4      502.92      503.62      7.56 o 
   1   9   4      744.35      811.57     10.10 o 
   2   9   4      182.13      203.52      4.37 o 
   3   9   4     1039.49     1094.32     22.52 o 
   4   9   4      452.95      475.43     13.50 o 
   5   9   4      744.63      674.31     19.46 o 
   6   9   4        0.02        3.32      3.80 o 
   7   9   4      261.12      255.50     19.90 o 
  -8  10   4       13.80       14.78      8.02 o 
  -7  10   4        0.00        5.79      5.84 o 
  -6  10   4       43.63       40.92      6.12 o 
  -5  10   4        0.06       -1.86      2.64 o 
  -4  10   4      381.59      374.77     10.37 o 
  -2  10   4       14.93       18.31      3.04 o 
  -1  10   4      695.18      685.16     13.15 o 
   0  10   4        2.15        2.00      1.50 o 
   1  10   4        4.67        9.35      1.33 o 
   2  10   4      800.98      796.94      9.27 o 
   3  10   4      375.72      365.07     10.88 o 
   4  10   4      292.14      302.93     13.02 o 
   5  10   4        3.00        3.50      5.23 o 
   6  10   4      611.40      580.19     22.64 o 
   7  10   4      371.60      360.35     26.57 o 
  -8  11   4        1.34       -1.66      7.26 o 
  -7  11   4      160.31      177.99     14.56 o 
  -6  11   4      391.74      400.28     26.17 o 
  -5  11   4       82.17       75.07      7.10 o 
  -4  11   4       75.96       81.43      5.51 o 
  -2  11   4      116.22      100.80      4.03 o 
  -1  11   4     4923.87     5255.11     64.05 o 
   0  11   4       54.37       44.92      2.89 o 
   1  11   4      947.85      920.90     13.08 o 
   2  11   4      243.90      248.55      4.35 o 
   3  11   4      207.23      256.60      9.04 o 
   4  11   4       79.38       70.20      7.53 o 
   5  11   4      365.32      363.34     12.68 o 
   6  11   4        0.69        1.58      4.99 o 
   7  11   4      275.63      231.11     24.27 o 
  -8  12   4       31.25       26.28     13.21 o 
  -7  12   4      375.08      429.94     20.16 o 
  -6  12   4      210.84      232.63     13.95 o 
  -5  12   4      577.02      579.80     25.83 o 
  -4  12   4      366.14      372.01     12.22 o 
  -2  12   4      301.28      229.80      6.26 o 
  -1  12   4      964.87     1101.24     18.56 o 
   0  12   4       31.37       39.60      2.29 o 
   1  12   4     2818.11     2884.77     35.57 o 
   2  12   4      652.57      661.93      9.95 o 
   3  12   4       18.63       14.32      4.10 o 
   4  12   4      397.66      373.91     12.19 o 
   5  12   4      175.39      151.52     12.25 o 
   6  12   4       11.26        6.59      4.37 o 
   7  12   4        1.69       -1.60      8.24 o 
  -7  13   4      346.00      359.77     22.66 o 
  -6  13   4      146.50      156.04     12.80 o 
  -5  13   4       86.48      110.85     10.35 o 
  -4  13   4     3661.24     3516.30     96.50 o 
  -3  13   4     2963.29     2579.92     69.11 o 
  -2  13   4     1510.38     1500.62     32.91 o 
  -1  13   4       68.00       53.75      5.24 o 
   0  13   4     1561.03     1552.93     19.39 o 
   1  13   4     1771.31     1685.91     25.14 o 
   2  13   4      721.79      724.92     10.12 o 
   3  13   4       32.78       41.03      3.02 o 
   4  13   4       76.70       87.22      9.63 o 
   5  13   4        0.90        3.28      3.64 o 
   6  13   4        3.83        7.43      6.62 o 
   7  13   4        8.28        6.58      9.82 o 
  -7  14   4      266.93      237.04     17.86 o 
  -6  14   4       46.39       57.66     22.94 o 
  -5  14   4      119.19      112.62     10.62 o 
  -4  14   4      320.45      311.28     13.71 o 
  -3  14   4        2.92        6.71      3.84 o 
  -2  14   4       38.86       44.04      3.71 o 
  -1  14   4      624.19      622.03     12.72 o 
   0  14   4      950.96     1009.75     13.89 o 
   1  14   4       87.02       72.62      3.95 o 
   2  14   4      106.39       96.64      3.82 o 
   3  14   4      304.04      307.80      7.81 o 
   4  14   4       60.83       52.42      6.01 o 
   5  14   4      369.41      340.07     12.88 o 
   6  14   4       10.99       14.51      6.50 o 
   7  14   4       48.37       40.26     12.87 o 
  -7  15   4      365.54      427.09     21.08 o 
  -6  15   4      157.97      168.04     13.88 o 
  -5  15   4     1115.87     1100.41     47.76 o 
  -4  15   4       10.62        1.37      5.01 o 
  -3  15   4      241.72      247.16     12.02 o 
  -2  15   4     1298.85     1336.92     28.83 o 
  -1  15   4     1083.52     1026.69     18.48 o 
   0  15   4      225.66      193.14      5.81 o 
   1  15   4      228.98      221.28      5.70 o 
   2  15   4      305.97      272.03      5.57 o 
   3  15   4      179.30      173.22      5.96 o 
   4  15   4        0.25        5.65      3.43 o 
   5  15   4       32.71       30.44      7.10 o 
   6  15   4       69.82       72.59      9.83 o 
   7  15   4        1.78        0.46      9.04 o 
  -7  16   4       39.66       35.32      9.57 o 
  -6  16   4       14.96       14.31     10.11 o 
  -5  16   4      204.92      203.20     21.78 o 
  -4  16   4      826.66      783.51     24.16 o 
  -3  16   4       80.05       80.40     13.47 o 
  -2  16   4        2.97        4.04      2.63 o 
  -1  16   4     1048.23     1043.15     18.99 o 
   0  16   4     1738.66     1722.26     24.30 o 
   1  16   4      202.85      201.22      5.35 o 
   2  16   4      995.83      992.74     16.95 o 
   3  16   4      813.43      806.92     15.25 o 
   4  16   4      687.93      658.47     17.79 o 
   5  16   4      330.07      307.07     15.98 o 
   6  16   4       39.05       54.31      9.32 o 
   7  16   4      105.35       99.17     12.54 o 
  -7  17   4      110.60       55.33     15.24 o 
  -6  17   4       69.80       62.21     14.46 o 
  -5  17   4       33.31       40.62     11.11 o 
  -4  17   4      274.24      260.97     20.88 o 
  -3  17   4        4.16        6.97      4.61 o 
  -2  17   4      390.03      369.01      9.54 o 
  -1  17   4      685.02      659.87     15.58 o 
   0  17   4        6.13        9.19      2.55 o 
   1  17   4        4.22        4.23      1.98 o 
   2  17   4       77.31       74.07      3.55 o 
   3  17   4      474.35      487.00     17.36 o 
   4  17   4       51.28       63.65     14.62 o 
   5  17   4      128.12      116.09     11.63 o 
   6  17   4        8.46       13.29      9.94 o 
   7  17   4       46.73       25.39     12.71 o 
  -7  18   4       27.07       30.66     13.13 o 
  -6  18   4      129.89      104.45     18.15 o 
  -5  18   4      183.31      148.87     19.20 o 
  -4  18   4      114.97      100.11     15.35 o 
  -3  18   4      161.70      172.58     14.55 o 
  -2  18   4      805.39      805.16     15.92 o 
  -1  18   4     1354.91     1389.58     21.11 o 
   0  18   4        0.06       -2.35      2.27 o 
   1  18   4       17.03       13.52      3.23 o 
   2  18   4     1317.27     1330.67     17.92 o 
   3  18   4      233.01      214.37     12.13 o 
   4  18   4        4.92       12.04      5.86 o 
   5  18   4      141.03      153.66     13.49 o 
   6  18   4       37.13       31.84      8.50 o 
  -6  19   4        9.98       10.78     10.31 o 
  -5  19   4       10.29       14.09      8.91 o 
  -4  19   4        0.19        0.23      7.21 o 
  -3  19   4      185.00      179.87     11.91 o 
  -2  19   4       62.91       51.56      4.41 o 
  -1  19   4      181.33      189.53      6.62 o 
   0  19   4     1369.21     1308.41     20.39 o 
   1  19   4     2056.84     2052.85     28.79 o 
   2  19   4       14.46       13.38      2.23 o 
   3  19   4      102.36      102.83      6.45 o 
   4  19   4     1312.77     1241.18     35.54 o 
   5  19   4      149.72      145.70     26.18 o 
   6  19   4       15.53       21.71      8.97 o 
  -6  20   4        7.81       28.44     12.04 o 
  -5  20   4       12.57       11.04      9.37 o 
  -4  20   4        6.96        0.49      7.66 o 
  -3  20   4      231.15      231.47     15.42 o 
  -2  20   4       17.21       14.42      3.45 o 
  -1  20   4      209.89      198.50      6.86 o 
   0  20   4        7.47        2.90      2.54 o 
   1  20   4      932.49      952.27     19.94 o 
   2  20   4      109.01      119.78      4.71 o 
   3  20   4      507.39      520.07     16.26 o 
   4  20   4        1.03        9.19      5.96 o 
   5  20   4       21.83        6.03      6.39 o 
   6  20   4       25.92       29.42      9.97 o 
  -6  21   4       61.63       49.86     14.08 o 
  -5  21   4       24.84       26.34     11.64 o 
  -4  21   4      184.37      228.92     23.87 o 
  -3  21   4      175.03      177.00     12.44 o 
  -2  21   4       19.87       17.81      3.63 o 
  -1  21   4        0.01        1.76      2.74 o 
   0  21   4      501.62      452.61     10.49 o 
   1  21   4        0.10       -2.10      2.74 o 
   2  21   4        0.01        3.28      2.35 o 
   3  21   4      430.22      461.89     13.21 o 
   4  21   4      499.71      460.44     19.96 o 
   5  21   4        7.35        3.23      8.68 o 
   6  21   4       17.67       16.97      8.87 o 
  -6  22   4      274.71      326.67     28.80 o 
  -5  22   4      455.29      426.41     30.82 o 
  -4  22   4       34.14       25.77     10.67 o 
  -3  22   4      179.49      157.23     12.96 o 
  -2  22   4       28.24       26.00      3.91 o 
  -1  22   4       13.08        1.88      2.77 o 
   0  22   4      222.37      219.88      7.64 o 
   1  22   4       36.76       38.45      6.21 o 
   2  22   4      212.23      202.77      7.52 o 
   3  22   4      153.66      154.81      8.16 o 
   4  22   4      148.20      132.66     12.39 o 
   5  22   4       34.69       31.76      8.62 o 
  -5  23   4        1.51       15.15     11.28 o 
  -4  23   4       78.66       55.25     14.47 o 
  -3  23   4      203.68      185.80     14.33 o 
  -2  23   4       60.82       62.05      7.60 o 
  -1  23   4        5.17        1.88      2.82 o 
   0  23   4       27.62       22.79      4.25 o 
   1  23   4      671.06      651.06     17.35 o 
   2  23   4        0.82        3.41      4.07 o 
   3  23   4       10.83        4.10      4.29 o 
   4  23   4        5.23        9.04      6.27 o 
   5  23   4        1.19        3.82      6.85 o 
  -5  24   4      156.78      164.02     22.49 o 
  -4  24   4       73.89       56.15     14.56 o 
  -3  24   4       29.22       27.61      7.52 o 
  -2  24   4      300.46      305.14     12.96 o 
  -1  24   4      279.77      262.66      8.57 o 
   0  24   4       97.64       91.86      5.79 o 
   1  24   4      145.33      134.94     11.39 o 
   2  24   4      618.44      656.53     14.81 o 
   3  24   4       19.01       20.09     15.61 o 
   4  24   4        2.39        9.55     13.06 o 
   5  24   4       25.32       26.48      8.91 o 
  -5  25   4        3.38       18.74     12.05 o 
  -4  25   4       76.08       77.80     10.88 o 
  -3  25   4       83.60       94.88     11.32 o 
  -2  25   4      642.08      658.32     15.82 o 
  -1  25   4      185.24      195.54      7.94 o 
   0  25   4       47.27       52.18      5.39 o 
   1  25   4      349.78      353.47     13.01 o 
   2  25   4       24.75       21.04      4.09 o 
   3  25   4       90.39       93.19     16.27 o 
   5  25   4       19.49       18.69      8.70 o 
  -4  26   4      100.45       89.85     11.79 o 
  -3  26   4      190.90      204.22     24.61 o 
  -2  26   4       12.90        8.55      4.32 o 
  -1  26   4      119.65      104.85      6.44 o 
   0  26   4       48.95       46.64      7.49 o 
   1  26   4      283.08      285.00     12.10 o 
   2  26   4      381.98      401.41     11.21 o 
   3  26   4      299.72      295.18     13.78 o 
   4  26   4      121.19      119.77     21.22 o 
  -4  27   4       21.21       28.90     10.40 o 
  -3  27   4      232.38      243.32     21.51 o 
  -2  27   4      249.18      268.81     17.43 o 
  -1  27   4      179.36      188.60      9.21 o 
   0  27   4       11.71        5.58      4.47 o 
   1  27   4      220.36      236.02     11.69 o 
   2  27   4      230.39      237.71      8.98 o 
   3  27   4       12.99        8.69      5.31 o 
   4  27   4       44.86       34.17     14.13 o 
  -3  28   4      234.31      249.72     18.14 o 
  -2  28   4       49.74       55.78     22.16 o 
  -1  28   4      318.49      318.02     13.80 o 
   0  28   4      260.93      293.80     14.71 o 
   1  28   4      192.15      211.64     11.14 o 
   2  28   4       94.01       87.54      6.02 o 
   3  28   4      192.71      234.04     33.12 o 
  -3  29   4       77.43       98.41     19.37 o 
  -2  29   4       94.34      101.37      9.74 o 
  -1  29   4      242.73      275.72     11.24 o 
   0  29   4       53.70       41.38      6.49 o 
   1  29   4       50.01       32.27      6.10 o 
   2  29   4      222.09      244.30     10.55 o 
   3  29   4       99.15      112.03     24.60 o 
  -2  30   4        0.41       -0.24     12.95 o 
  -1  30   4        3.35        2.88      4.61 o 
   0  30   4        0.79        0.16      4.94 o 
   1  30   4       20.97       20.19      5.99 o 
   2  30   4       73.31       74.87      5.93 o 
  -1  31   4      120.14      143.66     18.64 o 
   0  31   4      421.74      453.68     16.59 o 
  -7   1   5        1.31        0.66      3.47 o 
  -6   1   5      919.21      904.61     15.32 o 
  -5   1   5        4.00        3.83      2.49 o 
  -4   1   5       42.17       36.75      3.27 o 
  -3   1   5      276.98      309.30      8.79 o 
  -2   1   5      225.75      245.35      9.21 o 
  -1   1   5      886.83      903.88     12.30 o 
   0   1   5       81.96      102.75      4.80 o 
   1   1   5      446.19      484.67      6.87 o 
   2   1   5        4.13        0.05      0.74 o 
   3   1   5     1403.74     1620.31     28.15 o 
   4   1   5        1.43        8.28      2.99 o 
   5   1   5      153.12      163.72     11.08 o 
   6   1   5       10.40        5.60      4.77 o 
   7   1   5      273.39      237.58     15.62 o 
   8   1   5      288.13      338.39     19.51 o 
  -8   2   5        1.00        3.64      8.35 o 
  -7   2   5      103.46      114.39      9.08 o 
  -6   2   5       16.99       15.10      3.17 o 
  -5   2   5      251.00      282.64      7.72 o 
  -4   2   5       12.08       18.59      2.60 o 
  -3   2   5     1860.04     1846.32     33.03 o 
  -2   2   5     1425.23     1783.51     54.67 o 
  -1   2   5     2110.04     2116.55     29.07 o 
   0   2   5      127.18      133.82      3.08 o 
   1   2   5     1589.91     1671.79     17.67 o 
   2   2   5      941.49     1056.35     12.86 o 
   3   2   5     3727.43     3966.57     55.42 o 
   4   2   5      377.56      394.91     13.50 o 
   5   2   5       68.25       64.76      7.61 o 
   6   2   5        2.48        0.94      7.62 o 
   7   2   5      332.66      311.01     16.82 o 
   8   2   5       15.91       25.28      8.88 o 
  -8   3   5        0.33        1.15      8.11 o 
  -7   3   5       11.98        3.86      4.33 o 
  -6   3   5      434.02      404.45     10.30 o 
  -5   3   5       23.72       32.29      4.12 o 
  -4   3   5      321.67      295.85      7.94 o 
  -3   3   5      589.11      572.49     13.52 o 
  -1   3   5     4007.01     4069.48     64.18 o 
   0   3   5     2017.33     2109.79     23.76 o 
   1   3   5     2857.54     3197.54     31.78 o 
   2   3   5     1435.26     1461.70     17.11 o 
   3   3   5     2436.20     2633.82     45.11 o 
   4   3   5      573.92      553.08     16.93 o 
   5   3   5      646.91      558.89     19.60 o 
   6   3   5       91.25       89.12      9.51 o 
   7   3   5      288.41      261.40     15.38 o 
   8   3   5        5.03       13.68      7.64 o 
  -8   4   5      191.51      188.25     20.69 o 
  -7   4   5        4.72        3.03      4.45 o 
  -6   4   5        1.85        1.19      2.72 o 
  -5   4   5      255.24      240.75      7.16 o 
  -4   4   5      742.29      695.88     12.42 o 
  -3   4   5        3.25        4.83      1.52 o 
  -2   4   5     1109.11     1173.94     32.65 o 
   0   4   5       27.10       19.90      1.32 o 
   1   4   5       68.87       95.21      2.44 o 
   2   4   5      147.16      175.64      6.08 o 
   3   4   5      611.73      678.04     15.42 o 
   4   4   5      149.26      144.40     13.28 o 
   5   4   5        7.96        9.23      3.47 o 
   6   4   5       19.61       10.92      5.30 o 
   7   4   5        0.25        5.02      5.91 o 
   8   4   5        5.43        2.55     10.77 o 
  -8   5   5        6.29        8.22      9.23 o 
  -7   5   5      117.45      136.94      9.99 o 
  -6   5   5      120.90      108.32      7.19 o 
  -5   5   5       32.47       41.79      4.55 o 
  -4   5   5      228.78      213.68      6.05 o 
  -3   5   5       17.73        4.59      2.44 o 
  -2   5   5       42.32       17.21      2.14 o 
  -1   5   5      274.44      270.04      5.05 o 
   0   5   5      874.62      817.38     10.32 o 
   1   5   5     2531.47     2533.35     24.26 o 
   2   5   5        0.18       -0.29      1.06 o 
   3   5   5      314.13      264.11      8.72 o 
   4   5   5      558.02      481.19     20.89 o 
   5   5   5       13.18       13.65      3.79 o 
   6   5   5        0.04        1.12      4.71 o 
   7   5   5        0.80       -2.60      7.47 o 
   8   5   5        5.00        1.01      6.85 o 
  -8   6   5        2.25        8.79      9.41 o 
  -7   6   5      280.16      278.75     12.78 o 
  -6   6   5      628.90      599.73     15.22 o 
  -5   6   5     4257.15     4226.72     55.38 o 
  -4   6   5      147.15      145.55      5.06 o 
  -3   6   5      150.67      159.42      9.82 o 
  -2   6   5      504.12      515.07     11.04 o 
  -1   6   5      755.30      769.65     11.07 o 
   0   6   5      347.72      302.19      5.06 o 
   1   6   5     3284.13     3625.42     33.99 o 
   2   6   5      226.28      226.43      4.55 o 
   3   6   5      222.82      230.04      8.23 o 
   4   6   5      222.87      190.02      8.17 o 
   5   6   5      122.77       94.71      7.09 o 
   6   6   5       64.07       62.74      8.62 o 
   7   6   5        4.66       -8.43      4.83 o 
   8   6   5        2.06       10.29     10.42 o 
  -8   7   5        1.59       -3.70      6.52 o 
  -7   7   5       98.06       99.92     18.69 o 
  -6   7   5      628.11      632.55     18.54 o 
  -5   7   5      883.89      876.87     18.43 o 
  -4   7   5     1553.33     1466.53     25.32 o 
  -3   7   5     1650.55     1683.91     31.84 o 
  -2   7   5     8218.40     8342.16    130.80 o 
  -1   7   5      490.21      461.75      8.08 o 
   0   7   5     1158.23     1015.29     16.10 o 
   1   7   5      542.87      494.86      5.96 o 
   2   7   5       35.78       67.22      2.69 o 
   3   7   5        0.69        4.47      2.41 o 
   4   7   5       36.54       46.32      4.92 o 
   5   7   5      794.87      797.64     19.85 o 
   6   7   5      244.52      226.89     13.17 o 
   7   7   5        0.02        3.27      6.12 o 
   8   7   5      225.35      325.25     26.68 o 
  -8   8   5       68.89       89.16     11.45 o 
  -7   8   5       25.18       23.95      6.35 o 
  -6   8   5        4.11        6.44      4.11 o 
  -5   8   5      135.66      152.18      7.98 o 
  -4   8   5       83.09       75.13      6.55 o 
  -3   8   5       43.66       14.97      3.45 o 
  -2   8   5      561.40      561.81     13.68 o 
  -1   8   5     3924.99     4272.30     52.20 o 
   0   8   5      217.96      254.08      4.71 o 
   1   8   5       36.89       42.96      1.83 o 
   2   8   5       37.65       42.27      2.08 o 
   3   8   5      221.57      204.91      7.98 o 
   4   8   5        3.92        6.68      2.99 o 
   5   8   5        0.26        0.84      3.24 o 
   6   8   5        1.11        0.49      4.44 o 
   7   8   5       70.43       75.07     10.29 o 
  -8   9   5       13.68        9.52      7.96 o 
  -7   9   5      126.00      129.50     14.80 o 
  -6   9   5       22.98       20.86      5.21 o 
  -5   9   5     1895.05     1821.69     31.52 o 
  -4   9   5      229.20      231.76      8.07 o 
  -3   9   5       41.84        6.35      7.77 o 
  -2   9   5     2893.80     2955.35     65.96 o 
  -1   9   5     2953.53     2886.10     36.63 o 
   0   9   5      255.99      242.10      5.10 o 
   1   9   5      111.60       92.24      2.64 o 
   2   9   5     1954.54     1868.99     20.40 o 
   3   9   5     2971.47     2847.89     49.63 o 
   4   9   5       16.15       11.83      3.45 o 
   5   9   5      111.14      104.19      7.77 o 
   6   9   5      530.75      559.53     21.44 o 
   7   9   5      184.98      186.96     15.01 o 
  -8  10   5        1.90        8.98      7.48 o 
  -7  10   5        6.95        4.78      6.79 o 
  -6  10   5       50.71       52.46      6.97 o 
  -5  10   5       31.71       39.33      7.21 o 
  -4  10   5      480.91      429.55     13.31 o 
  -2  10   5      291.94      255.69      8.93 o 
  -1  10   5      855.72      876.45     12.38 o 
   0  10   5        2.98        0.39      0.99 o 
   1  10   5      345.08      330.18      5.62 o 
   2  10   5      266.06      312.43      5.51 o 
   3  10   5      447.72      472.63      9.65 o 
   4  10   5       27.83       30.75      4.46 o 
   5  10   5      861.34      837.33     26.41 o 
   6  10   5      103.79      112.05      8.73 o 
   7  10   5      214.87      224.36     16.31 o 
  -8  11   5      222.94      301.75     24.79 o 
  -7  11   5       63.22       42.35      9.79 o 
  -6  11   5        1.30        1.05      4.11 o 
  -5  11   5       56.80       56.06      5.33 o 
  -4  11   5     1356.01     1356.83     28.72 o 
  -2  11   5     1120.81     1079.84     22.61 o 
  -1  11   5     4517.30     4522.39     55.88 o 
   0  11   5     1297.79     1372.84     16.07 o 
   1  11   5     2548.48     2645.05     28.21 o 
   2  11   5     2367.80     2542.63     27.17 o 
   3  11   5      178.69      179.29      5.54 o 
   4  11   5      167.44      153.44      8.52 o 
   5  11   5      220.40      180.87      9.58 o 
   6  11   5        6.80       -3.83      5.34 o 
   7  11   5       22.23       28.59     11.53 o 
  -8  12   5        9.98       37.47     13.88 o 
  -7  12   5       55.87       47.54      8.88 o 
  -6  12   5       12.85        9.49      4.81 o 
  -5  12   5      192.35      177.08      8.81 o 
  -4  12   5      386.32      380.73     12.98 o 
  -3  12   5     2550.38     2148.07    130.50 o 
  -2  12   5      995.14      981.59     16.75 o 
  -1  12   5      278.04      298.30      7.18 o 
   0  12   5      373.03      376.54      8.53 o 
   1  12   5     2325.81     2486.18     29.01 o 
   2  12   5      226.13      242.87      5.57 o 
   3  12   5       49.90       47.61      3.32 o 
   4  12   5       46.06       39.80      5.06 o 
   5  12   5      108.10       96.17      8.20 o 
   6  12   5       60.79       63.86      7.20 o 
   7  12   5       15.60       25.61     12.02 o 
  -7  13   5       17.68       21.21      7.52 o 
  -6  13   5       17.38        4.73      9.05 o 
  -5  13   5        0.45       -0.82      4.51 o 
  -4  13   5      841.65      786.17     20.01 o 
  -3  13   5     1537.25     1544.63     34.07 o 
  -2  13   5       93.25      105.51      4.42 o 
  -1  13   5       97.09      108.28      4.89 o 
   0  13   5      280.95      255.23      6.62 o 
   1  13   5       91.01       70.41      3.46 o 
   2  13   5        7.44        8.16      1.94 o 
   3  13   5      294.04      292.95      7.73 o 
   4  13   5      616.11      515.35     15.12 o 
   5  13   5        5.45        2.98      5.51 o 
   6  13   5        2.69        2.10      4.31 o 
   7  13   5       42.38       35.56     12.36 o 
  -7  14   5      323.80      316.27     27.09 o 
  -6  14   5      116.09      122.54     18.06 o 
  -5  14   5       83.66       54.37     11.83 o 
  -4  14   5        1.64        3.34      3.23 o 
  -3  14   5     1280.02     1194.17     26.18 o 
  -2  14   5       38.02       30.76      2.82 o 
  -1  14   5     1346.46     1373.28     28.15 o 
   0  14   5       11.36       12.05      2.00 o 
   1  14   5      923.21      920.57     14.14 o 
   2  14   5       77.50       95.03      3.96 o 
   3  14   5      151.52      161.27      5.81 o 
   4  14   5      167.86      138.73      8.74 o 
   5  14   5       28.71       20.73      4.84 o 
   6  14   5       14.38       15.33      6.55 o 
   7  14   5       93.80       99.31     17.42 o 
  -7  15   5        0.21        8.48     10.58 o 
  -6  15   5       20.22       16.86     10.57 o 
  -5  15   5       35.07       34.64     11.10 o 
  -4  15   5      433.71      404.13     16.45 o 
  -3  15   5      612.33      571.01     19.41 o 
  -2  15   5       55.78       60.88      4.58 o 
  -1  15   5        2.39        4.12      1.67 o 
   0  15   5       42.77       53.60      2.98 o 
   1  15   5        2.64        2.35      1.45 o 
   2  15   5      292.89      287.44      6.50 o 
   3  15   5       70.36       64.90      6.94 o 
   4  15   5        0.39       -0.81      3.24 o 
   5  15   5       24.18       22.17      5.09 o 
   6  15   5       14.19        2.68      6.46 o 
   7  15   5      250.12      306.16     24.93 o 
  -7  16   5      391.01      378.82     30.11 o 
  -6  16   5        0.01        2.26      8.58 o 
  -5  16   5        1.03        4.11      7.51 o 
  -4  16   5      410.02      367.29     15.94 o 
  -3  16   5       73.36       91.77      8.77 o 
  -2  16   5       22.53       16.74      3.30 o 
  -1  16   5      499.79      480.05     14.03 o 
   0  16   5     1927.55     1914.74     26.69 o 
   1  16   5     1313.68     1333.19     21.27 o 
   2  16   5      242.61      247.99      5.62 o 
   3  16   5       29.99       32.63      4.93 o 
   4  16   5       82.18       89.29      8.23 o 
   5  16   5       55.70       32.96     14.86 o 
   6  16   5        0.21        5.40      6.29 o 
  -7  17   5        3.73       -8.63      8.99 o 
  -6  17   5       73.48       97.52     17.44 o 
  -5  17   5        5.37        8.91      7.91 o 
  -4  17   5      529.48      430.80     17.58 o 
  -3  17   5      881.72      800.65     24.73 o 
  -2  17   5        5.04       -0.53      2.42 o 
  -1  17   5     1834.77     1828.72     25.98 o 
   0  17   5     2321.97     2240.11     30.68 o 
   1  17   5     3550.46     3461.32     40.41 o 
   2  17   5      177.79      174.38      6.04 o 
   3  17   5       65.04       57.22      4.28 o 
   4  17   5      797.15      779.39     30.41 o 
   5  17   5      114.41      113.94     11.55 o 
   6  17   5       23.75       25.82      7.84 o 
  -7  18   5        0.35       20.05     12.38 o 
  -6  18   5        8.32        8.48     10.57 o 
  -5  18   5        5.20        4.04      7.91 o 
  -4  18   5      428.89      401.17     26.84 o 
  -3  18   5       38.08       46.95      7.21 o 
  -2  18   5       41.74       33.91      3.80 o 
  -1  18   5       59.99       75.73      4.55 o 
   0  18   5      631.91      610.71     12.05 o 
   1  18   5     1127.10     1145.37     16.82 o 
   2  18   5       14.14       17.74      2.38 o 
   3  18   5       12.99       18.17      5.83 o 
   4  18   5      294.74      302.18     23.27 o 
   5  18   5      269.11      258.41     15.18 o 
   6  18   5       10.85        6.47      7.07 o 
  -6  19   5      147.94      126.98     19.35 o 
  -5  19   5        3.74        7.19      8.44 o 
  -4  19   5      421.06      421.00     27.82 o 
  -3  19   5       72.45       66.56      9.62 o 
  -2  19   5      527.95      467.15     11.53 o 
  -1  19   5       45.14       44.26      3.86 o 
   0  19   5        9.98        6.82      2.99 o 
   1  19   5      253.19      245.68     10.25 o 
   2  19   5        9.05        5.88      2.08 o 
   3  19   5        7.38        8.11      2.79 o 
   4  19   5      177.40      188.01     13.15 o 
   5  19   5       40.69       26.57      7.63 o 
   6  19   5        0.02       14.89     12.48 o 
  -6  20   5      147.85      130.60     20.23 o 
  -5  20   5      485.99      501.30     32.28 o 
  -4  20   5      597.82      629.74     34.94 o 
  -3  20   5       33.26       44.68      6.02 o 
  -2  20   5       98.29       93.69      5.83 o 
  -1  20   5       35.17       28.66      3.53 o 
   0  20   5      316.19      301.55     10.51 o 
   1  20   5      214.27      226.57     11.39 o 
   2  20   5      125.74      125.42      5.72 o 
   3  20   5       81.36       72.13      5.84 o 
   4  20   5       48.31       58.81      9.02 o 
   5  20   5        0.40        2.27      6.39 o 
   6  20   5       18.62       18.65      8.12 o 
  -6  21   5      189.35      164.92     22.51 o 
  -5  21   5      259.93      248.91     25.65 o 
  -4  21   5      190.15      156.65     19.82 o 
  -3  21   5      262.26      273.23     12.17 o 
  -2  21   5     1232.25     1279.21     23.20 o 
  -1  21   5       65.08       81.28      5.10 o 
   0  21   5       21.69       26.93      4.36 o 
   1  21   5      240.42      231.85      8.45 o 
   2  21   5       12.26        8.11      2.59 o 
   3  21   5        1.46        0.02      3.10 o 
   4  21   5       12.99        8.99      7.58 o 
   5  21   5      289.69      276.76     35.04 o 
   6  21   5      572.71      630.62     35.99 o 
  -6  22   5       26.90       22.04     12.89 o 
  -5  22   5      167.08      186.06     22.80 o 
  -4  22   5       81.35      101.60     17.25 o 
  -3  22   5      565.33      514.72     17.01 o 
  -2  22   5        4.72        5.48      3.33 o 
  -1  22   5      207.70      188.37      7.29 o 
   0  22   5      133.34      131.36      6.36 o 
   1  22   5        5.08        8.15      3.39 o 
   2  22   5       27.90       22.85      4.11 o 
   3  22   5       19.55       21.50      4.20 o 
   4  22   5      125.89      146.44     17.10 o 
   5  22   5       46.54       56.30     10.70 o 
  -5  23   5        7.71        9.81     10.31 o 
  -4  23   5      319.50      334.47     35.94 o 
  -3  23   5      420.10      468.81     16.54 o 
  -2  23   5       42.77       48.06      5.00 o 
  -1  23   5      220.60      231.00      8.06 o 
   0  23   5      741.99      747.09     14.82 o 
   1  23   5      368.92      376.73     15.45 o 
   2  23   5       71.56       68.13      5.79 o 
   3  23   5      669.37      685.73     44.47 o 
   4  23   5      216.14      210.55     14.68 o 
   5  23   5        6.24        8.81      7.37 o 
  -5  24   5       57.18       47.71     14.83 o 
  -4  24   5      177.15      176.02     15.22 o 
  -3  24   5       13.96       15.87      7.12 o 
  -2  24   5       22.71       18.82      4.32 o 
  -1  24   5      112.26      112.81      7.33 o 
   0  24   5      220.41      230.20     13.34 o 
   1  24   5       24.11       26.53      9.27 o 
   2  24   5      165.87      173.86      9.52 o 
   3  24   5       72.64       67.61     13.47 o 
   4  24   5       26.28       20.88     12.99 o 
   5  24   5       37.49       36.01     14.13 o 
  -5  25   5      107.32      133.95     14.72 o 
  -4  25   5       18.08       27.02      8.59 o 
  -3  25   5       94.88       69.75     14.06 o 
  -2  25   5      318.56      341.65     11.12 o 
  -1  25   5      244.32      274.98      9.16 o 
   0  25   5     1116.11     1211.14     23.36 o 
   1  25   5      375.05      411.14     29.83 o 
   2  25   5      305.13      334.01     10.15 o 
   3  25   5      114.05      107.36      8.89 o 
   4  25   5      175.18      218.43     25.73 o 
  -4  26   5       15.25       19.58      8.63 o 
  -3  26   5        0.11        3.14      9.87 o 
  -2  26   5      264.39      318.85     10.96 o 
  -1  26   5       28.05       24.74      4.30 o 
   0  26   5        1.40        2.94      4.33 o 
   1  26   5       28.42       25.47      5.31 o 
   2  26   5       23.92       27.43      4.17 o 
   3  26   5       25.18        8.41      6.79 o 
   4  26   5       14.18       21.40     14.04 o 
  -4  27   5       10.12       12.86      8.35 o 
  -3  27   5      208.78      207.76     16.59 o 
  -2  27   5        3.59       -0.51      4.08 o 
  -1  27   5      192.66      168.09     10.74 o 
   0  27   5       52.51       58.80      6.77 o 
   1  27   5      537.07      518.88     16.59 o 
   2  27   5       55.17       41.44      4.83 o 
   3  27   5        3.04       -0.86      5.48 o 
  -3  28   5        0.94        1.96      7.83 o 
  -2  28   5       31.98       41.21      6.27 o 
  -1  28   5        1.12       -4.86      4.04 o 
   0  28   5       20.20       15.42      6.23 o 
   1  28   5        9.49        2.95      4.81 o 
   2  28   5       85.30       89.84      9.95 o 
   3  28   5        6.05       -3.31     11.01 o 
  -3  29   5      105.34       89.56     12.84 o 
  -2  29   5      271.74      288.68     14.79 o 
  -1  29   5        2.47       -1.76      4.55 o 
   0  29   5       95.06       91.09      8.32 o 
   1  29   5       74.47       70.31      7.82 o 
   2  29   5       88.83      101.84      7.91 o 
  -2  30   5       40.62       45.89      9.21 o 
  -1  30   5       81.14       79.66      8.69 o 
   0  30   5       77.19       73.85      8.12 o 
   1  30   5        1.31        0.36      4.94 o 
  -7   0   6       15.78       14.13      4.90 o 
  -6   0   6        5.50        1.73      3.49 o 
  -5   0   6     3131.53     3143.93     67.22 o 
  -4   0   6      398.42      359.98     12.73 o 
  -3   0   6     2256.77     2284.11     70.65 o 
  -2   0   6      982.61      958.29     22.81 o 
  -1   0   6      763.11      638.26     15.98 o 
   0   0   6     4511.39     4609.45     59.99 o 
   1   0   6     2562.56     3202.20     42.74 o 
   2   0   6      394.50      489.52     11.83 o 
   3   0   6     1907.41     2079.77     59.66 o 
   4   0   6     1046.94      954.16     37.65 o 
   5   0   6      549.34      577.56     29.16 o 
   6   0   6       21.36       20.81      8.39 o 
   7   0   6      190.04      222.80     23.50 o 
   8   0   6        9.83       17.00     12.30 o 
  -7   1   6        3.78        2.55      3.28 o 
  -6   1   6        0.20        0.38      2.47 o 
  -5   1   6      104.81      122.24      6.02 o 
  -4   1   6       26.41       34.00      3.23 o 
  -3   1   6       43.34       44.46      5.44 o 
  -2   1   6      109.73      106.23      6.15 o 
  -1   1   6      661.63      682.98     11.99 o 
   0   1   6      125.91      134.05      3.53 o 
   1   1   6      136.51      157.89      3.25 o 
   2   1   6      935.54      982.22     12.48 o 
   3   1   6     1706.90     1787.03     39.47 o 
   4   1   6        7.12        6.71      2.74 o 
   5   1   6        9.46       13.08      4.67 o 
   6   1   6       72.98       87.12      9.65 o 
   7   1   6        0.28        5.56      5.95 o 
   8   1   6       37.54       36.46      9.72 o 
  -7   2   6       20.71       21.29      4.59 o 
  -6   2   6      310.52      330.68      9.30 o 
  -5   2   6        0.25        4.69      2.36 o 
  -4   2   6      176.97      169.16      5.99 o 
  -3   2   6      532.02      499.64     16.12 o 
  -2   2   6     7132.77     7455.65    115.98 o 
  -1   2   6     2278.37     2314.36     28.99 o 
   0   2   6      152.11      137.56      2.78 o 
   1   2   6     2077.61     2210.50     21.52 o 
   2   2   6     5843.71     6376.53     74.11 o 
   3   2   6     3577.07     3739.45     52.78 o 
   4   2   6        2.36        6.20      5.29 o 
   5   2   6      119.78      118.74     17.43 o 
   6   2   6      102.23      109.58     10.94 o 
   7   2   6      155.12      149.13     19.21 o 
   8   2   6       54.48       58.77     10.83 o 
  -8   3   6       53.22       58.71     12.94 o 
  -7   3   6       54.52       49.88      6.79 o 
  -6   3   6       26.04       19.00      3.32 o 
  -5   3   6      331.77      310.03      8.25 o 
  -4   3   6       15.31       18.61      3.29 o 
  -3   3   6        0.25        2.24      2.70 o 
  -2   3   6      183.84      176.85      5.42 o 
  -1   3   6     1006.37     1149.82     17.18 o 
   0   3   6      116.17      134.89      2.82 o 
   1   3   6       89.79      112.20      2.66 o 
   2   3   6     1051.18     1227.28     13.89 o 
   3   3   6      545.31      665.28     14.15 o 
   4   3   6      882.56      928.60     24.65 o 
   5   3   6       56.39       65.01      9.81 o 
   6   3   6       16.93       21.25      5.98 o 
   7   3   6        4.81        8.38      5.95 o 
   8   3   6       40.14       40.51     14.45 o 
  -8   4   6       29.68       27.51     11.26 o 
  -7   4   6      224.16      214.85     11.68 o 
  -6   4   6      406.83      367.65     11.53 o 
  -5   4   6      202.63      175.99      6.45 o 
  -4   4   6      304.73      262.70     12.20 o 
  -3   4   6     1428.22     1293.78     31.69 o 
  -2   4   6     2806.52     3437.78     48.60 o 
  -1   4   6     1360.18     1552.65     22.37 o 
   0   4   6     1341.18     1342.97     13.78 o 
   1   4   6     2103.55     2106.46     21.90 o 
   2   4   6        0.79        0.15      0.85 o 
   3   4   6      525.88      543.72     13.58 o 
   4   4   6     1539.95     1451.11     28.82 o 
   5   4   6     1111.15     1059.57     30.27 o 
   6   4   6       93.52      101.51     10.43 o 
   7   4   6        0.00        4.99      6.17 o 
   8   4   6       14.11       35.97     13.04 o 
  -8   5   6        0.87       -9.75      8.12 o 
  -7   5   6      242.39      241.93     12.46 o 
  -6   5   6       45.66       42.30      6.98 o 
  -5   5   6     1151.33     1146.19     19.12 o 
  -4   5   6      302.89      314.41     12.11 o 
  -3   5   6      169.57      158.49      8.65 o 
  -2   5   6     1801.81     2009.71     30.04 o 
  -1   5   6     2484.39     2682.02     38.57 o 
   0   5   6      381.45      429.82      6.16 o 
   1   5   6       36.03       36.44      1.74 o 
   2   5   6     1829.37     2046.72     20.31 o 
   3   5   6       82.95      100.64      6.23 o 
   4   5   6      313.95      319.57     10.89 o 
   5   5   6       50.04       44.62      5.35 o 
   6   5   6      200.66      196.20     13.27 o 
   7   5   6       16.29        7.91      6.27 o 
   8   5   6        0.21        4.36     10.00 o 
  -8   6   6       67.83       78.69      9.12 o 
  -7   6   6       39.96       51.65      7.09 o 
  -6   6   6       54.74       64.68      8.36 o 
  -5   6   6     1165.57     1066.12     21.08 o 
  -4   6   6     1570.01     1494.46     30.37 o 
  -3   6   6        7.78       10.49      3.28 o 
  -2   6   6       32.00       22.03      2.28 o 
  -1   6   6        4.80        1.83      1.06 o 
   0   6   6     1225.19     1385.91     16.54 o 
   1   6   6      605.94      609.58      7.53 o 
   2   6   6     1170.17     1199.27     13.92 o 
   3   6   6      126.20      124.93      5.41 o 
   4   6   6      525.69      502.28     18.61 o 
   5   6   6       16.69       11.69      4.03 o 
   6   6   6        3.01        6.54      5.07 o 
   7   6   6        0.05        3.60      5.84 o 
   8   6   6        4.18        7.20     10.91 o 
  -8   7   6       33.40       35.17      7.39 o 
  -7   7   6      132.23      127.06     10.12 o 
  -6   7   6        2.56       -1.81      3.16 o 
  -5   7   6      138.64      139.53      7.69 o 
  -4   7   6      430.70      409.07     12.87 o 
  -3   7   6        1.20        1.15      1.47 o 
  -2   7   6     1129.63     1202.83     27.07 o 
  -1   7   6     1529.43     1629.22     21.50 o 
   0   7   6       10.12       18.87      1.50 o 
   1   7   6     2383.14     2491.61     23.01 o 
   2   7   6        0.39        0.26      1.02 o 
   3   7   6      184.34      192.52      5.75 o 
   4   7   6      206.12      206.34      8.84 o 
   5   7   6      419.28      432.37     13.91 o 
   6   7   6        0.51       -4.05      4.60 o 
   7   7   6        7.07        2.10      9.52 o 
  -8   8   6       25.67       18.03      6.65 o 
  -7   8   6      206.52      218.51     12.69 o 
  -6   8   6       21.67       19.60      4.30 o 
  -5   8   6       50.98       55.44      5.18 o 
  -4   8   6     1296.02     1239.51     26.63 o 
  -3   8   6        9.58        5.88      3.03 o 
  -2   8   6       92.09       92.43      5.05 o 
  -1   8   6        3.64        1.37      1.34 o 
   0   8   6      150.95      197.17      4.06 o 
   1   8   6       52.54       45.33      1.87 o 
   2   8   6      399.03      417.38      6.56 o 
   3   8   6       16.09       15.27      1.91 o 
   4   8   6      652.71      629.18     16.54 o 
   5   8   6      329.22      329.35     12.26 o 
   6   8   6        0.97       -4.34      3.92 o 
   7   8   6       78.98       83.25     27.02 o 
  -8   9   6        0.00       -4.32      6.87 o 
  -7   9   6       67.58       76.23      8.70 o 
  -6   9   6      118.15      122.30      9.46 o 
  -5   9   6       75.72       73.32      7.02 o 
  -4   9   6       35.82       37.98      6.23 o 
  -2   9   6     1029.96     1160.28     20.40 o 
  -1   9   6      735.35      748.12     10.83 o 
   0   9   6        4.37        2.08      1.02 o 
   1   9   6        0.20       -0.18      0.89 o 
   2   9   6       23.18       30.55      1.97 o 
   3   9   6        5.57        5.40      1.81 o 
   4   9   6        1.05        0.89      3.83 o 
   5   9   6      141.38      155.65      9.53 o 
   6   9   6       11.93       15.27      5.97 o 
   7   9   6       26.64       18.65      7.16 o 
  -8  10   6        5.43        2.55     11.14 o 
  -7  10   6       63.01       58.30     12.23 o 
  -6  10   6      190.63      208.18     15.51 o 
  -5  10   6       19.43       13.99      4.26 o 
  -4  10   6      474.48      458.97     14.21 o 
  -3  10   6        1.13       -1.38      1.78 o 
  -2  10   6      206.46      239.29      8.78 o 
  -1  10   6      332.22      319.10      6.31 o 
   0  10   6       13.26        6.76      1.55 o 
   1  10   6      151.58      124.01      3.03 o 
   2  10   6       66.32       65.55      3.15 o 
   3  10   6      247.45      238.67      6.67 o 
   4  10   6      245.51      215.23      9.50 o 
   5  10   6       13.72       15.31      4.42 o 
   6  10   6      100.83      116.28     11.14 o 
   7  10   6       50.31       59.43      9.44 o 
  -8  11   6        0.55        6.28     11.70 o 
  -7  11   6       51.45       41.88     10.41 o 
  -6  11   6        0.76       -5.46      4.69 o 
  -5  11   6      299.51      260.37     11.31 o 
  -4  11   6       77.90       69.92      9.61 o 
  -3  11   6      170.24      143.78      9.22 o 
  -2  11   6       17.75       12.25      3.16 o 
  -1  11   6       54.39       59.35      3.11 o 
   0  11   6     1283.14     1273.14     15.28 o 
   1  11   6     1307.56     1261.55     15.34 o 
   2  11   6      173.82      172.27      4.74 o 
   3  11   6      104.88       89.97      4.51 o 
   4  11   6      565.08      512.10     15.07 o 
   5  11   6        0.76       -0.86      3.55 o 
   6  11   6       15.54       28.49      6.84 o 
   7  11   6       54.47       42.49      8.81 o 
  -7  12   6       63.99       62.82     14.63 o 
  -6  12   6        0.41        1.91      5.77 o 
  -5  12   6      178.82      171.04     10.04 o 
  -4  12   6       72.96       69.62      6.55 o 
  -3  12   6     1124.88     1172.63     25.54 o 
  -2  12   6        1.01        3.28      1.72 o 
  -1  12   6      278.94      246.92      6.59 o 
   0  12   6     1515.80     1611.03     18.75 o 
   1  12   6       16.85       17.11      2.02 o 
   2  12   6      993.32      977.42     13.84 o 
   3  12   6      278.04      309.16      8.14 o 
   4  12   6       16.66       18.80      4.98 o 
   5  12   6       41.53       29.51      5.38 o 
   6  12   6        1.89       -0.19      4.05 o 
   7  12   6      250.28      257.75     23.05 o 
  -7  13   6       10.69        9.64     10.91 o 
  -6  13   6        0.31        2.09      6.62 o 
  -5  13   6      106.06       92.68      7.89 o 
  -4  13   6      174.92      167.18     12.48 o 
  -3  13   6       33.79       28.57      4.39 o 
  -2  13   6      544.17      473.58      9.41 o 
  -1  13   6      275.90      336.25      8.02 o 
   0  13   6       12.45        8.11      2.32 o 
   1  13   6      514.36      541.50      8.88 o 
   2  13   6       46.74       37.79      3.34 o 
   3  13   6       74.78       60.62      3.70 o 
   4  13   6       77.40       76.49      6.75 o 
   5  13   6       40.11       25.65      4.95 o 
   6  13   6      105.36       99.26      8.94 o 
   7  13   6       25.41       38.70     13.24 o 
  -7  14   6        1.48        1.74      9.60 o 
  -6  14   6      456.90      379.98     27.76 o 
  -5  14   6      235.18      254.24     15.18 o 
  -4  14   6      167.92      177.98      9.89 o 
  -3  14   6      167.39      162.69      8.93 o 
  -2  14   6     1787.04     1835.64     26.07 o 
  -1  14   6      553.10      505.99     10.48 o 
   0  14   6      131.11      124.24      4.09 o 
   1  14   6        1.05        0.39      1.45 o 
   2  14   6        0.16       -0.27      1.56 o 
   3  14   6      360.10      323.73      7.88 o 
   4  14   6       36.88       37.67      5.28 o 
   5  14   6      408.72      405.57     17.80 o 
   6  14   6       76.83       67.40      9.72 o 
   7  14   6      153.70      185.08     22.34 o 
  -7  15   6        7.71        8.69     11.73 o 
  -6  15   6        5.96       23.85     11.17 o 
  -5  15   6       31.59       46.17     11.65 o 
  -4  15   6       22.83       18.98      6.04 o 
  -3  15   6       71.76       67.89      6.48 o 
  -2  15   6       78.23       95.10      4.74 o 
  -1  15   6       17.74       35.00      3.90 o 
   0  15   6       73.13       60.76      3.89 o 
   1  15   6        9.30        7.77      1.96 o 
   2  15   6        1.78        1.32      1.59 o 
   3  15   6      397.65      403.21      7.47 o 
   4  15   6      199.32      186.81      9.60 o 
   5  15   6       19.26       30.37      5.73 o 
   6  15   6        4.84        6.90      6.05 o 
  -7  16   6       76.72       84.89     17.17 o 
  -6  16   6       28.87       29.26     11.52 o 
  -5  16   6      355.01      309.21     24.08 o 
  -4  16   6      388.01      354.65     15.91 o 
  -3  16   6     1009.70      967.66     23.04 o 
  -2  16   6      140.61      164.98      6.47 o 
  -1  16   6      200.92      165.11      6.65 o 
   0  16   6     4130.14     4132.31     51.99 o 
   1  16   6      330.34      327.27      7.18 o 
   2  16   6      194.19      168.98      6.08 o 
   3  16   6      154.70      150.28      5.05 o 
   4  16   6      110.94      106.88      8.12 o 
   5  16   6      267.93      271.56     12.25 o 
   6  16   6       30.01       27.49      7.92 o 
  -7  17   6       14.79       23.87     13.13 o 
  -6  17   6        8.15        3.26      9.27 o 
  -5  17   6       34.53       35.65     11.12 o 
  -4  17   6      143.01      123.61     10.85 o 
  -3  17   6      322.13      307.02     12.07 o 
  -2  17   6       64.53       47.32      4.07 o 
  -1  17   6      321.75      352.35      8.61 o 
   0  17   6      972.23      936.74     15.83 o 
   1  17   6       16.06       14.09      2.43 o 
   2  17   6       96.39      108.61      4.51 o 
   3  17   6       15.98       15.35      2.13 o 
   4  17   6       11.37       17.81      4.74 o 
   5  17   6        0.02        1.06      5.63 o 
   6  17   6        9.11       -1.12      6.45 o 
  -6  18   6       39.04       15.22     10.79 o 
  -5  18   6      172.23      162.52     20.15 o 
  -4  18   6        1.43       -5.44      6.38 o 
  -3  18   6      421.74      422.47     14.34 o 
  -2  18   6      298.60      301.55      8.91 o 
  -1  18   6      173.41      180.82      8.07 o 
   0  18   6      249.78      251.26      7.42 o 
   1  18   6      129.32      146.25      6.58 o 
   2  18   6      789.60      793.33     12.58 o 
   3  18   6       67.09       65.40      4.06 o 
   4  18   6        2.84        0.20      3.76 o 
   5  18   6       22.59       24.77      7.59 o 
   6  18   6      111.54      122.84     23.04 o 
  -6  19   6       38.22       29.06     12.09 o 
  -5  19   6        4.83        5.08      8.96 o 
  -4  19   6        0.00       -3.93      4.69 o 
  -3  19   6        1.84        1.73      4.02 o 
  -2  19   6       80.66       91.24      8.97 o 
  -1  19   6       49.96       51.73      4.11 o 
   0  19   6       77.01       73.51      5.25 o 
   1  19   6      205.30      221.05     10.13 o 
   2  19   6        9.41        9.24      2.27 o 
   3  19   6      159.87      143.56      4.96 o 
   4  19   6       10.52       13.03     10.82 o 
   5  19   6       57.72       67.44      9.85 o 
   6  19   6       28.45       24.99      9.87 o 
  -6  20   6      133.86      126.39     19.72 o 
  -5  20   6        2.37        1.12      8.37 o 
  -4  20   6       18.31       12.31      9.09 o 
  -3  20   6       41.13       28.94      5.61 o 
  -2  20   6       36.95       42.96      4.43 o 
  -1  20   6      428.97      423.93     10.16 o 
   0  20   6      204.08      215.57      7.25 o 
   1  20   6      609.19      595.12     13.81 o 
   2  20   6      582.89      605.91     11.89 o 
   3  20   6      133.03      132.12      5.05 o 
   4  20   6      185.68      190.81     13.61 o 
   5  20   6      260.64      302.19     17.53 o 
   6  20   6      108.85       91.13     12.50 o 
  -6  21   6        9.48       13.65     10.67 o 
  -5  21   6       18.22       15.64     10.23 o 
  -4  21   6        3.93       10.10      6.06 o 
  -3  21   6      106.88      132.30      9.65 o 
  -2  21   6       68.15       65.60      5.26 o 
  -1  21   6       10.85       11.10      3.44 o 
   0  21   6      258.19      253.48      8.12 o 
   1  21   6        1.07       -1.46      2.90 o 
   2  21   6       68.77       60.79      4.23 o 
   3  21   6       29.39       21.56      2.87 o 
   4  21   6        3.87        2.61      5.95 o 
   5  21   6      130.02      128.89     13.55 o 
  -6  22   6        2.61        5.63     10.62 o 
  -5  22   6       16.00       32.86     12.92 o 
  -4  22   6       92.07       81.78     16.13 o 
  -3  22   6      121.71      142.81     10.27 o 
  -2  22   6       40.19       28.53      4.95 o 
  -1  22   6        1.43       -0.91      2.74 o 
   0  22   6      141.65      130.70      6.48 o 
   1  22   6      186.58      173.71      7.90 o 
   2  22   6       12.40       10.57      2.89 o 
   3  22   6       39.76       39.88      6.15 o 
   4  22   6       15.11       16.98      6.94 o 
   5  22   6      180.65      176.33     15.60 o 
  -5  23   6        1.19        4.71      9.98 o 
  -4  23   6       97.69       85.89     11.33 o 
  -3  23   6      607.03      627.80     19.71 o 
  -2  23   6      199.86      201.61      8.65 o 
  -1  23   6       15.98       15.31      3.60 o 
   0  23   6        0.38       -4.80      2.72 o 
   1  23   6      195.19      195.39      8.39 o 
   2  23   6      138.56      134.81      6.72 o 
   3  23   6       64.66       70.52     10.10 o 
   4  23   6       55.63       47.20     14.82 o 
   5  23   6      130.35      107.19     12.56 o 
  -5  24   6      267.06      284.80     18.98 o 
  -4  24   6       14.87       28.67      9.17 o 
  -3  24   6      339.51      407.42     17.11 o 
  -2  24   6      102.18      106.85      6.82 o 
  -1  24   6       98.76       94.44      6.16 o 
   0  24   6       25.72       13.99      4.35 o 
   1  24   6      150.87      150.46      8.62 o 
   2  24   6      428.42      459.27     11.93 o 
   3  24   6      117.93      107.37      8.85 o 
   4  24   6       11.33       30.62     13.26 o 
  -5  25   6       48.97       37.15     13.84 o 
  -4  25   6       16.60       27.36     16.63 o 
  -3  25   6       21.95       29.70      8.39 o 
  -2  25   6       29.11       35.59      5.06 o 
  -1  25   6       72.52       60.43      5.20 o 
   0  25   6       59.67       46.06      5.40 o 
   1  25   6       44.09       36.16      5.79 o 
   2  25   6      194.10      197.85      8.26 o 
   3  25   6       53.44       48.29      6.89 o 
   4  25   6        5.83       -4.15     11.65 o 
  -4  26   6       64.03       58.37     10.99 o 
  -3  26   6      106.19      129.87     18.65 o 
  -2  26   6       31.47       32.01      6.28 o 
  -1  26   6      254.32      249.30      9.01 o 
   0  26   6       90.81       79.84     10.14 o 
   1  26   6      343.56      364.06     13.78 o 
   2  26   6      176.80      212.76      8.77 o 
   3  26   6       79.19       95.84      8.97 o 
   4  26   6       19.99       21.30     13.83 o 
  -4  27   6        2.35        2.46      8.14 o 
  -3  27   6      161.58      185.70     16.10 o 
  -2  27   6        8.10        5.94      4.39 o 
  -1  27   6        7.68        5.89      3.86 o 
   0  27   6        0.04       -5.70      4.31 o 
   1  27   6      171.20      193.38     23.20 o 
   2  27   6       57.08       69.08      5.76 o 
   3  27   6      252.82      282.42     26.81 o 
  -3  28   6      511.14      570.21     25.63 o 
  -2  28   6      467.72      520.65     16.49 o 
  -1  28   6      190.18      197.10     21.25 o 
   0  28   6      403.75      429.04     15.36 o 
   1  28   6       76.53       57.07      7.04 o 
   2  28   6        7.32       10.40      3.93 o 
   3  28   6        0.06       -7.47      6.76 o 
  -2  29   6       37.69       50.26     20.04 o 
  -1  29   6      109.92      100.06     12.45 o 
   0  29   6       57.81       60.70      7.11 o 
   1  29   6      138.49      126.07      9.50 o 
   2  29   6        3.53        2.66      3.94 o 
  -1  30   6      422.62      468.16     21.94 o 
   0  30   6      743.64      809.55     43.23 o 
   1  30   6      210.86      208.32     12.31 o 
  -7   1   7        0.59        0.67      3.32 o 
  -6   1   7       38.80       40.03      4.62 o 
  -5   1   7      752.78      773.40     39.74 o 
  -4   1   7        4.75        6.42      5.57 o 
  -3   1   7        7.44        8.06      3.63 o 
  -2   1   7      161.36      162.33      6.04 o 
  -1   1   7       33.46       61.92      2.41 o 
   0   1   7      207.28      219.20      3.99 o 
   1   1   7     3844.11     4520.40     42.20 o 
   2   1   7      711.68      799.69      9.38 o 
   3   1   7        3.88        1.00      1.30 o 
   4   1   7       59.01       61.68      7.22 o 
   5   1   7       85.27       82.00      8.78 o 
   6   1   7      142.26      118.43     11.53 o 
   7   1   7        0.74        8.26      6.35 o 
  -7   2   7       20.90       15.20      3.85 o 
  -6   2   7        0.08       -2.17      2.50 o 
  -5   2   7      100.71       77.02      8.52 o 
  -4   2   7       63.25       53.60     13.93 o 
  -3   2   7      550.03      613.69     18.98 o 
  -2   2   7      259.36      277.22      7.66 o 
  -1   2   7       22.39       24.05      1.68 o 
   0   2   7        8.49        9.56      1.05 o 
   1   2   7     1284.47     1442.95     15.04 o 
   2   2   7     3807.44     4051.60     38.21 o 
   3   2   7      549.85      613.72     11.43 o 
   4   2   7      827.16      820.76     28.08 o 
   5   2   7      194.82      204.93     12.08 o 
   6   2   7       89.65      104.27     10.85 o 
   7   2   7      152.27      193.11     15.66 o 
  -7   3   7        2.88       -4.73      3.60 o 
  -6   3   7        3.89       -2.05      3.06 o 
  -5   3   7      419.50      422.23     30.68 o 
  -4   3   7       41.33       31.41      5.32 o 
  -3   3   7       56.80       57.04      4.49 o 
  -2   3   7     1108.74     1295.73     23.16 o 
  -1   3   7      861.51      881.31     12.85 o 
   0   3   7       61.66       49.31      1.95 o 
   1   3   7      317.94      305.00      6.09 o 
   2   3   7      629.16      687.84      9.57 o 
   3   3   7      281.84      283.33      5.28 o 
   4   3   7     2741.98     2602.51     46.60 o 
   5   3   7       68.93       59.74      7.61 o 
   6   3   7       18.77       22.39      6.34 o 
   7   3   7       76.99       90.19     11.54 o 
  -8   4   7       18.22       17.34      8.09 o 
  -7   4   7       20.01       22.54      5.74 o 
  -6   4   7      222.87      217.87      9.30 o 
  -5   4   7      330.67      297.85     11.78 o 
  -4   4   7       49.81       29.67      5.36 o 
  -3   4   7        0.13        2.34      2.12 o 
  -2   4   7      289.43      262.72      6.87 o 
  -1   4   7       59.68       49.57      2.54 o 
   0   4   7        8.52        7.23      1.08 o 
   1   4   7     2285.19     2401.45     23.61 o 
   2   4   7      101.89      101.49      2.78 o 
   3   4   7        6.36        3.28      1.47 o 
   4   4   7     2041.16     1971.04     37.29 o 
   5   4   7      356.22      318.93     15.02 o 
   6   4   7       59.93       73.10     12.51 o 
   7   4   7       28.16       43.07      8.97 o 
  -8   5   7        4.73       16.16      7.63 o 
  -7   5   7      129.74      119.65     12.64 o 
  -6   5   7      520.42      480.90     22.66 o 
  -5   5   7      804.95      784.49     20.55 o 
  -4   5   7     1417.03     1496.80     37.82 o 
  -3   5   7      559.84      558.47     15.50 o 
  -2   5   7     1522.66     1528.64     24.06 o 
  -1   5   7     2171.23     2197.15     31.18 o 
   0   5   7     2056.71     2218.03     21.92 o 
   1   5   7     2061.15     2218.72     23.38 o 
   2   5   7      481.97      452.41      6.26 o 
   3   5   7       73.61       60.00      3.14 o 
   4   5   7        3.19        3.35      3.02 o 
   5   5   7        0.06        0.13      4.23 o 
   6   5   7      135.03      142.81     12.64 o 
   7   5   7      111.67      145.48     15.72 o 
  -8   6   7       37.33       39.25     10.87 o 
  -7   6   7       58.28       61.48     10.13 o 
  -6   6   7        8.03        4.89      4.12 o 
  -5   6   7     1097.66     1037.03     30.39 o 
  -4   6   7     1379.56     1200.49     26.21 o 
  -3   6   7     1009.05     1015.77     24.02 o 
  -2   6   7       39.07       31.81      3.11 o 
  -1   6   7     2190.19     2234.46     31.69 o 
   0   6   7     2957.22     3128.65     32.38 o 
   1   6   7      144.93      162.78      3.79 o 
   2   6   7      476.60      437.00      8.97 o 
   3   6   7       18.66       19.67      2.78 o 
   4   6   7       95.66       91.14      6.85 o 
   5   6   7      141.23      143.66     11.52 o 
   6   6   7        0.55       -1.53     12.45 o 
   7   6   7       68.43       54.93      9.92 o 
  -8   7   7       26.54       18.37      8.12 o 
  -7   7   7       57.53       59.30      9.79 o 
  -6   7   7       24.08       32.60      5.69 o 
  -5   7   7      235.76      256.45     11.17 o 
  -4   7   7       27.29       31.93      4.66 o 
  -3   7   7       12.97        5.92      2.15 o 
  -2   7   7     2546.86     2620.48     38.54 o 
  -1   7   7      437.57      409.64      7.46 o 
   0   7   7       99.24      136.69      3.85 o 
   1   7   7        5.59        1.92      0.98 o 
   2   7   7       17.89       15.95      1.67 o 
   3   7   7      701.18      688.44     11.58 o 
   4   7   7      293.21      319.58     14.06 o 
   5   7   7      574.16      598.32     17.06 o 
   6   7   7        0.11        3.80      4.99 o 
   7   7   7        1.60        7.38      6.47 o 
  -8   8   7       45.64       39.99     16.80 o 
  -7   8   7       33.62       21.69      7.46 o 
  -6   8   7      103.91      101.88      8.79 o 
  -5   8   7      671.34      655.42     18.52 o 
  -4   8   7        2.48       -4.35      2.54 o 
  -3   8   7       88.22       65.77      9.36 o 
  -2   8   7       12.38       17.10      2.80 o 
  -1   8   7        8.16        3.63      1.11 o 
   0   8   7      299.84      349.74      5.83 o 
   1   8   7       57.62       46.94      2.03 o 
   2   8   7      144.45      157.23      3.34 o 
   3   8   7      356.71      356.79     11.27 o 
   4   8   7      231.75      242.37      9.93 o 
   5   8   7      301.02      305.94     14.69 o 
   6   8   7       43.95       42.31      7.80 o 
   7   8   7       34.30       32.60      8.61 o 
  -8   9   7       84.65       78.57     12.25 o 
  -7   9   7      149.54      138.63     13.88 o 
  -6   9   7      125.79      119.87      9.46 o 
  -5   9   7      120.38      131.22      9.32 o 
  -4   9   7     1045.14      980.88     26.13 o 
  -3   9   7      439.55      146.48     13.23 o 
  -2   9   7      479.37      485.42     11.44 o 
  -1   9   7      768.82      833.28     11.39 o 
   0   9   7     2728.70     2681.16     26.76 o 
   1   9   7     1331.74     1275.43     13.24 o 
   2   9   7      516.58      491.49      8.88 o 
   3   9   7       41.57       37.59      2.23 o 
   4   9   7        1.17        4.82      3.27 o 
   5   9   7      408.13      398.50     13.89 o 
   6   9   7        0.16        2.24      5.24 o 
   7   9   7      147.12      137.80     13.78 o 
  -8  10   7        1.79        1.15      7.81 o 
  -7  10   7       31.54       19.18      7.84 o 
  -6  10   7       15.70       10.73      7.18 o 
  -5  10   7       57.73       58.41      6.57 o 
  -4  10   7        0.92        1.10      2.83 o 
  -3  10   7      217.98      223.67      9.30 o 
  -2  10   7      829.96      873.93     21.63 o 
  -1  10   7      102.46      120.18      3.20 o 
   0  10   7     1649.90     1679.14     19.27 o 
   1  10   7       47.82       35.69      1.91 o 
   2  10   7      222.96      186.01     12.44 o 
   3  10   7        5.82        3.59      1.49 o 
   4  10   7      115.84      100.01      7.56 o 
   5  10   7      426.29      410.18     14.36 o 
   6  10   7      102.60      105.38     11.05 o 
   7  10   7      150.64      197.56     15.87 o 
  -7  11   7       17.26       10.20      7.33 o 
  -6  11   7        0.45        5.23      5.92 o 
  -5  11   7       23.96       20.42      4.72 o 
  -4  11   7      788.21      755.41     19.84 o 
  -3  11   7        9.34        9.73      3.51 o 
  -2  11   7      571.70      630.66     22.08 o 
  -1  11   7       73.56       59.23      4.38 o 
   0  11   7      107.94       99.00      5.26 o 
   1  11   7      596.24      538.46      7.63 o 
   2  11   7      421.57      458.55      8.30 o 
   3  11   7      398.83      393.97      7.16 o 
   4  11   7      386.69      355.43     22.68 o 
   5  11   7      187.36      200.70     10.80 o 
   6  11   7        0.02       -2.90      5.83 o 
   7  11   7       37.41       32.28     18.21 o 
  -7  12   7       42.71       38.48      9.04 o 
  -6  12   7        1.13       -3.48      5.17 o 
  -5  12   7       24.31       19.82      4.98 o 
  -4  12   7       44.67       41.29      5.48 o 
  -3  12   7      265.66      259.17      9.08 o 
  -2  12   7      657.89      604.86     11.89 o 
  -1  12   7     1435.94     1444.09     21.46 o 
   0  12   7       11.13       16.06      1.87 o 
   1  12   7      220.45      216.61      4.59 o 
   2  12   7     1581.71     1617.15     20.80 o 
   3  12   7      691.65      696.28     11.21 o 
   4  12   7      291.87      289.41     20.18 o 
   5  12   7        0.42        8.25      4.29 o 
   6  12   7        3.12       -1.56      5.39 o 
   7  12   7       23.39       26.41     12.03 o 
  -7  13   7        0.00       -3.76      9.03 o 
  -6  13   7      296.51      298.96     17.65 o 
  -5  13   7       14.86       12.66      4.51 o 
  -4  13   7       23.70       18.83      4.16 o 
  -3  13   7      192.78      201.33      8.11 o 
  -2  13   7      320.27      244.02      6.80 o 
  -1  13   7     2174.82     2247.76     31.03 o 
   0  13   7       29.35       33.23      3.10 o 
   1  13   7       10.35        5.74      1.51 o 
   2  13   7     1251.19     1303.25     16.18 o 
   3  13   7        0.18        0.60      1.59 o 
   4  13   7      184.00      190.57      9.49 o 
   5  13   7      109.89      101.61      8.50 o 
   6  13   7        2.91        3.86      5.87 o 
   7  13   7        4.78       19.82     10.88 o 
  -7  14   7       82.58       59.47     15.74 o 
  -6  14   7       13.23       10.86      7.16 o 
  -5  14   7        0.27        1.46      3.89 o 
  -4  14   7      389.92      354.37     13.20 o 
  -3  14   7        0.40        1.97      2.83 o 
  -2  14   7        7.19       11.92      2.48 o 
  -1  14   7      305.93      322.57      9.74 o 
   0  14   7      108.55      121.36      5.01 o 
   1  14   7     1123.08     1135.53     13.56 o 
   2  14   7       48.16       60.98      3.18 o 
   3  14   7      240.23      207.42      6.63 o 
   4  14   7       81.25       95.05      8.26 o 
   5  14   7       63.07       53.24      6.62 o 
   6  14   7       72.26       74.30      8.44 o 
  -7  15   7        5.28        5.34     10.82 o 
  -6  15   7       12.00       24.57     10.92 o 
  -5  15   7        2.49        2.09      4.10 o 
  -4  15   7       20.93       18.29      4.61 o 
  -3  15   7      302.59      266.48      9.58 o 
  -2  15   7      663.62      577.57     11.37 o 
  -1  15   7      646.49      671.36     11.43 o 
   0  15   7       33.01       32.29      3.28 o 
   1  15   7      563.80      573.89      9.97 o 
   2  15   7      992.50     1001.56     13.57 o 
   3  15   7        0.00       -2.29      1.65 o 
   4  15   7        5.28        5.53      4.26 o 
   5  15   7        0.65        1.95      4.14 o 
   6  15   7       35.41       33.47      8.44 o 
  -7  16   7      181.58      142.58     21.67 o 
  -6  16   7      120.58      122.83     18.74 o 
  -5  16   7       54.54       47.25     11.92 o 
  -4  16   7       28.68       33.01      5.49 o 
  -3  16   7        1.30        1.60      3.12 o 
  -2  16   7      247.66      257.61      7.34 o 
  -1  16   7        5.30        7.50      2.55 o 
   0  16   7       25.08       23.93      5.16 o 
   1  16   7       57.88       52.54      3.84 o 
   2  16   7      595.61      609.06      9.78 o 
   3  16   7       25.44       15.60      2.25 o 
   4  16   7        0.24        5.24      4.07 o 
   5  16   7        0.32        0.83      4.43 o 
   6  16   7      217.15      238.51     17.24 o 
  -7  17   7        0.34        4.73     11.26 o 
  -6  17   7      147.64      153.07     20.95 o 
  -5  17   7      153.10      123.82     17.71 o 
  -4  17   7       55.89       50.10      7.92 o 
  -3  17   7      326.20      294.16     18.79 o 
  -2  17   7        2.78        4.18      2.63 o 
  -1  17   7      185.36      180.97      6.36 o 
   0  17   7      151.71      148.98      6.12 o 
   1  17   7       26.57       31.44      3.76 o 
   2  17   7       11.05        8.51      3.57 o 
   3  17   7       20.03       17.08      2.34 o 
   4  17   7       60.24       55.82      6.48 o 
   5  17   7        6.96        1.83     10.69 o 
   6  17   7       63.17       77.48     19.08 o 
  -6  18   7       33.83       39.07     13.13 o 
  -5  18   7      141.22      128.25     18.57 o 
  -4  18   7       12.83       12.23      4.54 o 
  -3  18   7       56.19       49.17      6.32 o 
  -2  18   7       10.20       23.86      3.50 o 
  -1  18   7      425.90      444.56     10.17 o 
   0  18   7       52.35       48.50      4.05 o 
   1  18   7      426.05      438.42     11.31 o 
   2  18   7       90.83       93.56      4.42 o 
   3  18   7      188.64      193.05      6.33 o 
   4  18   7      204.67      201.68     10.64 o 
   5  18   7        0.79        0.88      7.88 o 
   6  18   7        3.01       -6.32      6.64 o 
  -6  19   7       49.25       47.57     14.72 o 
  -5  19   7        6.74       11.91      8.98 o 
  -4  19   7        6.69        4.96      4.23 o 
  -3  19   7       19.51        9.27      4.60 o 
  -2  19   7      224.56      214.99      8.08 o 
  -1  19   7      672.95      682.10     13.37 o 
   0  19   7        0.07        0.95      2.53 o 
   1  19   7      668.77      678.59     14.97 o 
   2  19   7      726.13      764.12     13.88 o 
   3  19   7       83.68       72.74      4.47 o 
   4  19   7        8.83       10.44      5.89 o 
   5  19   7        0.44       -7.23      5.95 o 
   6  19   7        0.12        5.10      7.54 o 
  -6  20   7       83.01       84.82     17.18 o 
  -5  20   7       22.39        9.37     10.22 o 
  -4  20   7      306.31      289.73     13.18 o 
  -3  20   7       35.60       49.19      6.51 o 
  -2  20   7       68.82       73.16      5.37 o 
  -1  20   7      269.74      254.00      8.77 o 
   0  20   7        0.10       -1.11      2.58 o 
   1  20   7     1469.76     1492.57     26.03 o 
   2  20   7       89.67       79.46      4.76 o 
   3  20   7        9.13        7.01      2.37 o 
   4  20   7      333.96      324.33     16.97 o 
   5  20   7      525.30      464.48     21.58 o 
  -6  21   7       31.11        1.92     10.14 o 
  -5  21   7        6.02       11.74      8.97 o 
  -4  21   7      101.13       79.43     10.62 o 
  -3  21   7      664.24      666.88     20.03 o 
  -2  21   7      513.75      507.87     17.71 o 
  -1  21   7        7.13        4.07      3.10 o 
   0  21   7      471.08      455.23     10.96 o 
   1  21   7      666.78      666.24     15.27 o 
   2  21   7      330.46      331.54      8.77 o 
   3  21   7        9.63        7.75      2.66 o 
   4  21   7      790.86      810.64     28.21 o 
   5  21   7      331.82      324.55     33.82 o 
  -5  22   7        3.96       16.97      8.82 o 
  -4  22   7       95.62       90.92     11.53 o 
  -3  22   7      132.84      143.10     10.36 o 
  -2  22   7      449.68      460.94     12.33 o 
  -1  22   7      157.07      152.79      6.96 o 
   0  22   7       98.97      100.06      6.48 o 
   1  22   7       10.31        9.32      3.53 o 
   2  22   7      289.00      295.15     15.22 o 
   3  22   7      226.42      209.74     10.66 o 
   4  22   7       18.44       13.37     11.72 o 
   5  22   7       31.36       43.07     12.43 o 
  -5  23   7       61.10       71.06     11.53 o 
  -4  23   7      707.71      796.18     36.37 o 
  -3  23   7      425.09      477.34     17.19 o 
  -2  23   7      434.95      469.34     13.63 o 
  -1  23   7       99.86       94.79      5.80 o 
   0  23   7      453.37      470.05     17.12 o 
   1  23   7      152.53      174.71      8.45 o 
   2  23   7      101.40       86.79      5.26 o 
   3  23   7       99.48      100.96      5.78 o 
   4  23   7        5.35       13.77     12.45 o 
   5  23   7       38.08       18.95     14.35 o 
  -5  24   7       30.73       22.39     12.30 o 
  -4  24   7        4.58        8.33      8.54 o 
  -3  24   7      145.06      144.15     12.43 o 
  -2  24   7       21.19       27.73      4.50 o 
  -1  24   7      586.13      580.60     14.29 o 
   0  24   7      523.35      529.70     14.05 o 
   1  24   7      441.89      420.67     12.46 o 
   2  24   7      285.19      310.35     10.32 o 
   3  24   7       40.95       28.00      6.09 o 
   4  24   7      119.74      111.36     20.30 o 
  -4  25   7      117.16      143.33     16.65 o 
  -3  25   7       25.51       23.60      8.33 o 
  -2  25   7       25.56       24.47      4.82 o 
  -1  25   7      139.78      139.62      7.45 o 
   0  25   7       72.53       87.69      6.65 o 
   1  25   7      169.32      157.66     10.20 o 
   2  25   7      379.11      410.13     12.03 o 
   3  25   7        9.97        5.38      5.30 o 
   4  25   7        2.19       -0.58     11.98 o 
  -4  26   7       13.95        4.53     15.91 o 
  -3  26   7       23.43       26.55      8.99 o 
  -2  26   7        6.61        4.09      5.98 o 
  -1  26   7       64.18       61.62      9.39 o 
   0  26   7        5.55       -0.57      3.81 o 
   1  26   7       18.50        9.73      5.00 o 
   2  26   7      667.62      749.65     21.18 o 
   3  26   7      338.88      333.70     39.89 o 
  -3  27   7       38.16       37.48     11.85 o 
  -2  27   7      164.77      202.18     10.23 o 
  -1  27   7      188.33      189.83     15.09 o 
   0  27   7       11.04       15.65      5.29 o 
   1  27   7        5.96        4.19      3.92 o 
   2  27   7        0.77        2.39      3.60 o 
   3  27   7       46.86       38.09      7.11 o 
  -3  28   7       11.77       19.85      9.42 o 
  -2  28   7        0.09       -4.73      4.13 o 
  -1  28   7       19.63       14.31      4.76 o 
   0  28   7        0.06       -3.39      4.58 o 
   1  28   7       26.63       21.57      5.59 o 
   2  28   7       37.35       42.51      6.32 o 
  -2  29   7        9.71       -0.42      6.45 o 
  -1  29   7       12.85        9.43      5.32 o 
   0  29   7       49.58       32.34      6.43 o 
   1  29   7       11.65       10.77      4.44 o 
   0  30   7       10.09        0.94      5.43 o 
  -7   0   8       26.28       35.11      8.13 o 
  -6   0   8      151.30      139.48     17.19 o 
  -5   0   8      269.87      319.74     21.40 o 
  -4   0   8      102.85       78.50     11.84 o 
  -3   0   8        7.36        2.49      2.96 o 
  -2   0   8     2220.36     2373.85     50.27 o 
  -1   0   8       22.96       24.13      2.59 o 
   0   0   8      176.65      156.29      4.76 o 
   1   0   8      593.74      719.06     12.47 o 
   2   0   8        1.52        3.31      2.50 o 
   3   0   8      120.52      128.88      4.97 o 
   4   0   8       73.35       95.22     12.24 o 
   5   0   8      154.51      157.22     17.11 o 
   6   0   8       33.27       17.86      8.98 o 
   7   0   8      198.73      208.41     23.35 o 
  -7   1   8        1.49       -0.91      3.88 o 
  -6   1   8       53.11       59.70      8.83 o 
  -5   1   8      262.03      239.43     13.27 o 
  -4   1   8      116.56      127.24     10.15 o 
  -3   1   8      101.15       85.35      5.01 o 
  -2   1   8     3358.51     3504.08     57.74 o 
  -1   1   8     1367.17     1362.71     16.69 o 
   0   1   8      879.14      899.03     10.30 o 
   1   1   8      742.15      748.13      9.09 o 
   2   1   8     1341.81     1312.31     15.41 o 
   3   1   8     2042.83     1952.59     20.96 o 
   4   1   8      906.27      859.58     46.43 o 
   5   1   8       35.56       34.63      8.13 o 
   6   1   8      167.27      196.23     14.77 o 
   7   1   8        5.97        4.46      8.39 o 
  -7   2   8        0.11        1.05      4.72 o 
  -6   2   8       15.60       17.65     10.73 o 
  -5   2   8      483.95      504.58     19.63 o 
  -4   2   8       10.37        7.28      3.86 o 
  -3   2   8      475.32      471.60     14.21 o 
  -2   2   8     1210.70     1313.92     24.66 o 
  -1   2   8       24.63       14.17      1.70 o 
   0   2   8       16.41       14.42      1.40 o 
   1   2   8      159.41      182.31      3.73 o 
   2   2   8        2.76        7.10      1.25 o 
   3   2   8      425.49      438.17      6.48 o 
   4   2   8     3969.84     3966.77     84.59 o 
   5   2   8       37.65       39.58      9.70 o 
   6   2   8        0.09       -2.38      4.60 o 
   7   2   8        2.71       -3.76      5.73 o 
  -8   3   8        3.07        2.81      6.69 o 
  -7   3   8      232.75      249.23     13.21 o 
  -6   3   8      119.08      147.89     11.96 o 
  -5   3   8        6.19        2.22      4.25 o 
  -4   3   8      547.89      550.38     21.36 o 
  -3   3   8      376.18      333.10     13.99 o 
  -2   3   8        2.28       10.98      2.30 o 
  -1   3   8     1224.01     1308.82     16.16 o 
   0   3   8     7988.22     8422.30     76.86 o 
   1   3   8     1115.52     1085.38     12.16 o 
   2   3   8       26.76       20.53      1.70 o 
   3   3   8      653.41      658.54     10.29 o 
   4   3   8     5958.70     5875.44     96.50 o 
   5   3   8      347.60      352.04     23.64 o 
   6   3   8       27.01       39.24      7.82 o 
   7   3   8       28.28       58.11     10.92 o 
  -8   4   8       46.98       37.91     14.41 o 
  -7   4   8       20.37       21.34      5.81 o 
  -6   4   8      654.21      667.41     24.87 o 
  -5   4   8      421.87      428.67     18.07 o 
  -4   4   8       82.95      109.83      9.75 o 
  -3   4   8       91.42       73.17      6.31 o 
  -2   4   8       99.59       96.66      7.49 o 
  -1   4   8     1483.28     1611.58     21.78 o 
   0   4   8      136.16      130.78      3.42 o 
   1   4   8       47.28       54.65      2.32 o 
   2   4   8       49.81       50.52      2.55 o 
   3   4   8     1002.29     1000.16     13.39 o 
   4   4   8      915.85      980.73     25.62 o 
   5   4   8        7.89        9.81      4.62 o 
   6   4   8       10.53       14.64      5.79 o 
   7   4   8       30.76       52.18      9.82 o 
  -8   5   8      353.20      445.64     22.54 o 
  -7   5   8       49.35       51.38      9.69 o 
  -6   5   8       10.90        7.69      4.48 o 
  -5   5   8     1878.05     1656.90     34.95 o 
  -4   5   8     1740.48     1631.11     31.62 o 
  -3   5   8        1.48       -2.95      1.56 o 
  -2   5   8       22.27       17.29      2.51 o 
  -1   5   8      629.77      566.76      9.59 o 
   0   5   8        0.10        4.10      2.19 o 
   1   5   8      360.08      344.87      5.43 o 
   2   5   8      223.17      252.00      5.87 o 
   3   5   8      270.84      245.05      5.21 o 
   4   5   8      110.72       86.50      6.80 o 
   5   5   8        4.40        7.77      4.86 o 
   6   5   8        7.69        5.84      5.54 o 
   7   5   8      190.02      288.79     17.39 o 
  -8   6   8        7.23       15.03      8.43 o 
  -7   6   8        0.59        5.21      6.64 o 
  -6   6   8      245.27      232.79     13.55 o 
  -5   6   8      368.36      393.61     14.08 o 
  -4   6   8      141.26      193.86     12.00 o 
  -3   6   8      364.83      386.73     10.55 o 
  -2   6   8        9.46       19.79      2.42 o 
  -1   6   8      826.59      951.03     17.43 o 
   0   6   8      244.11      251.59      4.50 o 
   1   6   8       45.16       45.83      2.29 o 
   2   6   8      138.58      138.16      4.15 o 
   3   6   8      149.71      135.58      3.94 o 
   4   6   8        1.39        0.00      3.22 o 
   5   6   8       37.19       33.12     12.65 o 
   6   6   8       10.31       15.76      6.27 o 
   7   6   8       10.27       19.51      7.82 o 
  -8   7   8      125.43      140.70     15.39 o 
  -7   7   8       58.72       57.35     10.12 o 
  -6   7   8       68.83       61.80      7.36 o 
  -5   7   8       74.52       58.15      6.46 o 
  -4   7   8      159.70      130.94     10.97 o 
  -3   7   8      114.90      128.97      9.40 o 
  -2   7   8      467.60      477.64     10.16 o 
  -1   7   8        2.81        2.33      1.09 o 
   0   7   8      325.67      350.23      5.51 o 
   1   7   8       63.69       74.13      2.70 o 
   2   7   8      204.41      211.24      5.13 o 
   3   7   8      593.01      571.72      9.07 o 
   4   7   8      329.29      305.65     13.82 o 
   5   7   8        0.16        3.13      4.75 o 
   6   7   8        6.42       -2.30      5.37 o 
   7   7   8        0.80        3.59      6.91 o 
  -8   8   8       22.03       11.24      8.49 o 
  -7   8   8        3.79        6.92      6.74 o 
  -6   8   8       61.62       69.59      8.57 o 
  -5   8   8        3.03        3.23      3.61 o 
  -4   8   8        1.32       -0.51      2.91 o 
  -3   8   8        3.42        4.05      2.55 o 
  -2   8   8      123.88      122.21      6.26 o 
  -1   8   8       30.54       39.02      2.34 o 
   0   8   8      122.54      119.40      3.68 o 
   1   8   8        7.83        8.41      1.37 o 
   2   8   8        9.18        7.29      2.35 o 
   3   8   8      219.01      204.33      4.95 o 
   4   8   8       12.70       15.77      4.22 o 
   5   8   8        1.15        2.15      4.54 o 
   6   8   8        2.13        2.64      5.29 o 
   7   8   8       55.58       65.65     10.74 o 
  -8   9   8       15.59       12.40      8.45 o 
  -7   9   8      102.13       87.17     14.15 o 
  -6   9   8       61.37       59.85      7.56 o 
  -5   9   8        1.37        3.03      3.69 o 
  -4   9   8      465.48      420.66     13.93 o 
  -3   9   8      357.48      348.80     11.11 o 
  -2   9   8      407.47      454.30     13.77 o 
  -1   9   8        1.87        1.70      1.21 o 
   0   9   8      175.38      182.55      4.05 o 
   1   9   8       13.44        5.15      1.16 o 
   2   9   8        3.28        0.53      1.25 o 
   3   9   8       81.53       66.02      3.13 o 
   4   9   8     2075.14     2015.27     39.33 o 
   5   9   8      155.53      161.96     10.08 o 
   6   9   8        0.03       -0.49      5.74 o 
   7   9   8       14.33       26.85      8.01 o 
  -7  10   8      157.52      154.10     20.02 o 
  -6  10   8      299.01      321.85     16.75 o 
  -5  10   8        0.03       -3.83      3.29 o 
  -4  10   8        5.51       11.31      3.75 o 
  -3  10   8      184.63      208.05      8.10 o 
  -2  10   8      820.73      825.71     19.45 o 
  -1  10   8      235.28      257.72      5.64 o 
   0  10   8       26.06       30.67      2.43 o 
   1  10   8        2.32        0.01      1.07 o 
   2  10   8        2.83        1.83      1.66 o 
   3  10   8      308.65      320.03      6.55 o 
   4  10   8       12.43       18.86      4.45 o 
   5  10   8       97.22       99.52      8.31 o 
   6  10   8      208.81      211.74     15.65 o 
   7  10   8       67.10       54.65     11.11 o 
  -7  11   8        3.94       -7.76      6.12 o 
  -6  11   8      244.00      245.53     16.71 o 
  -5  11   8      335.69      338.69     16.16 o 
  -4  11   8        2.12       -1.51      2.98 o 
  -3  11   8       45.71       71.41      5.65 o 
  -2  11   8     1639.76     1714.34     33.64 o 
  -1  11   8      159.31      162.36      6.32 o 
   0  11   8      200.21      197.57      5.90 o 
   1  11   8      573.65      576.70      7.65 o 
   2  11   8      376.18      375.05      6.92 o 
   3  11   8       43.17       53.46      3.36 o 
   4  11   8       34.58       29.48      5.32 o 
   5  11   8        5.42        5.18      4.40 o 
   6  11   8      492.07      493.44     21.47 o 
   7  11   8       98.99      111.94     12.92 o 
  -7  12   8        9.59        4.69      7.13 o 
  -6  12   8        2.05        2.52      6.01 o 
  -5  12   8        1.57       -1.17      7.22 o 
  -4  12   8      153.72      166.71      9.79 o 
  -3  12   8      241.80      231.43      8.77 o 
  -2  12   8      237.65      245.93      6.41 o 
  -1  12   8       15.39       11.92      3.33 o 
   0  12   8      986.60      972.93     13.73 o 
   1  12   8       31.76       25.79      1.95 o 
   2  12   8      337.40      354.89      6.82 o 
   3  12   8      479.41      540.02      9.29 o 
   4  12   8        3.59        0.83      3.38 o 
   5  12   8        7.02        2.07      3.94 o 
   6  12   8       68.54       81.94     13.46 o 
   7  12   8       65.42       68.93     15.69 o 
  -7  13   8      228.89      231.62     37.65 o 
  -6  13   8      571.15      628.44     37.66 o 
  -5  13   8      217.05      213.74     15.50 o 
  -4  13   8      129.48      136.36      9.52 o 
  -3  13   8      733.66      747.93     17.05 o 
  -2  13   8     6610.45     6538.40     80.32 o 
  -1  13   8     2657.10     2666.38     32.30 o 
   0  13   8      583.92      628.98     10.10 o 
   1  13   8     3389.71     3475.57     34.43 o 
   2  13   8     1089.70     1104.72     14.46 o 
   3  13   8      629.22      638.66     10.53 o 
   4  13   8        5.16        4.97      4.66 o 
   5  13   8      138.29      157.28     10.52 o 
   6  13   8       21.77       -1.26      5.60 o 
  -7  14   8       13.02        6.68      7.66 o 
  -6  14   8       74.05       81.80     11.50 o 
  -5  14   8      407.43      417.04     16.80 o 
  -4  14   8       86.18       73.19      7.74 o 
  -3  14   8     2007.87     1673.33     30.04 o 
  -2  14   8     4531.88     4300.41     54.87 o 
  -1  14   8      443.61      428.78      8.66 o 
   0  14   8     1364.94     1329.98     18.43 o 
   1  14   8       79.83       77.22      3.81 o 
   2  14   8      843.40      870.78     12.35 o 
   3  14   8      482.25      469.14     10.87 o 
   4  14   8      174.07      139.48      9.34 o 
   5  14   8        3.48        6.52      4.57 o 
   6  14   8      234.65      252.26     15.64 o 
  -7  15   8       33.99       50.14     15.96 o 
  -6  15   8      234.26      251.91     17.74 o 
  -5  15   8       16.57       20.04      5.26 o 
  -4  15   8      368.68      350.90     11.76 o 
  -3  15   8      236.70      179.00      8.54 o 
  -2  15   8      418.79      334.12      8.28 o 
  -1  15   8      154.95      156.67      5.60 o 
   0  15   8     3604.19     3515.68     45.22 o 
   1  15   8     3361.51     3311.95     38.63 o 
   2  15   8     1752.43     1724.26     20.75 o 
   3  15   8      584.01      560.47     13.95 o 
   4  15   8      141.72      154.83     13.44 o 
   5  15   8        4.07       -1.93      4.31 o 
   6  15   8       59.26       55.20      9.44 o 
  -7  16   8        6.89       33.52     13.34 o 
  -6  16   8       61.60       52.47     14.49 o 
  -5  16   8      353.77      402.11     15.65 o 
  -4  16   8        2.21       10.32      4.03 o 
  -3  16   8      183.35      128.22      7.90 o 
  -2  16   8        7.11        2.96      2.36 o 
  -1  16   8      145.06      158.23      5.66 o 
   0  16   8        0.94        1.77      2.44 o 
   1  16   8      616.76      589.60     12.31 o 
   2  16   8     1578.49     1618.61     19.90 o 
   3  16   8      112.12      101.42      4.33 o 
   4  16   8      231.92      182.96     10.07 o 
   5  16   8      342.85      313.81     13.66 o 
   6  16   8        7.90       11.39      7.58 o 
  -6  17   8        7.28        5.46     10.68 o 
  -5  17   8       83.17       59.16     13.77 o 
  -4  17   8      219.35      255.91     10.80 o 
  -3  17   8       92.76       86.95     10.87 o 
  -2  17   8       10.89        4.73      2.61 o 
  -1  17   8      221.09      235.50      7.36 o 
   0  17   8      903.85      884.75     15.54 o 
   1  17   8       68.39       73.02      5.47 o 
   2  17   8     1283.93     1285.90     16.86 o 
   3  17   8      454.25      433.88      8.66 o 
   4  17   8      367.66      359.58     18.37 o 
   5  17   8      160.52      178.12     11.61 o 
   6  17   8        9.84       -2.00      6.99 o 
  -6  18   8      287.60      329.55     27.65 o 
  -5  18   8        8.81        4.48      6.23 o 
  -4  18   8        6.21        0.63      5.08 o 
  -3  18   8        0.01        2.14      4.06 o 
  -2  18   8        0.32       -0.64      2.66 o 
  -1  18   8      573.14      584.61     12.11 o 
   0  18   8      145.36      164.07      9.31 o 
   1  18   8      145.60      145.02      6.39 o 
   2  18   8      328.43      306.92     11.87 o 
   3  18   8        1.73        0.69      2.02 o 
   4  18   8        0.13       -4.42      4.03 o 
   5  18   8      117.38       86.71     11.32 o 
   6  18   8       38.50       46.68     22.83 o 
  -6  19   8       15.20       14.78     11.29 o 
  -5  19   8      181.06      211.64     16.46 o 
  -4  19   8       40.68       50.89      7.03 o 
  -3  19   8      137.66      140.26      9.95 o 
  -2  19   8       21.86       23.05      3.69 o 
  -1  19   8       28.87       36.86      3.86 o 
   0  19   8       59.43       52.95      4.35 o 
   1  19   8        0.61       -0.14      2.28 o 
   2  19   8     1206.34     1224.81     19.53 o 
   3  19   8       21.79       20.53      2.74 o 
   4  19   8       25.38       19.49      5.52 o 
   5  19   8        4.00        2.72      7.90 o 
  -6  20   8        0.57       -0.49      9.97 o 
  -5  20   8        1.39        2.73      6.77 o 
  -4  20   8       25.48       24.33      6.00 o 
  -3  20   8       26.86       37.32      9.49 o 
  -2  20   8       30.34       30.79      6.28 o 
  -1  20   8       75.99       75.39      5.00 o 
   0  20   8       59.51       54.91      4.49 o 
   1  20   8       17.42       20.71      3.23 o 
   2  20   8       85.04       96.19      5.24 o 
   3  20   8       12.09        8.25      2.77 o 
   4  20   8        6.87       -6.00      5.50 o 
   5  20   8        3.46        0.68      6.77 o 
  -5  21   8        5.54        9.38      7.89 o 
  -4  21   8        0.52       -0.69      4.88 o 
  -3  21   8        7.18       -0.74      4.50 o 
  -2  21   8      146.33      146.16      7.42 o 
  -1  21   8      125.00      122.51      6.39 o 
   0  21   8        6.60        0.80      3.13 o 
   1  21   8        6.80        9.34      4.51 o 
   2  21   8        1.82        3.53      2.72 o 
   3  21   8      108.40      110.53      8.13 o 
   4  21   8        7.74        0.82     11.64 o 
   5  21   8        3.07        0.40      6.94 o 
  -5  22   8        2.60        7.68      7.77 o 
  -4  22   8       28.97       22.26      8.23 o 
  -3  22   8        0.16       -0.47      4.91 o 
  -2  22   8        9.04        7.37      3.65 o 
  -1  22   8      101.27       97.84      5.97 o 
   0  22   8       24.65       20.16      4.22 o 
   1  22   8       13.80        5.66      2.96 o 
   2  22   8      209.63      211.45      7.49 o 
   3  22   8       15.41        6.44      3.19 o 
   4  22   8        2.54      -10.25      9.91 o 
   5  22   8       86.00       63.29     18.12 o 
  -5  23   8      250.98      234.89     18.57 o 
  -4  23   8        1.60       -5.01      6.72 o 
  -3  23   8        7.87        8.79      5.64 o 
  -2  23   8       25.49       13.93      3.93 o 
  -1  23   8        0.02       -2.41      3.10 o 
   0  23   8       14.35       10.14      4.01 o 
   1  23   8       94.60       88.51      5.58 o 
   2  23   8       21.88       18.36      3.57 o 
   3  23   8      131.19      129.56     12.14 o 
   4  23   8       20.28        9.60     12.84 o 
  -4  24   8      148.20      139.92     14.43 o 
  -3  24   8       34.77       29.38      9.48 o 
  -2  24   8      284.60      301.37     10.41 o 
  -1  24   8      128.57      138.43      7.16 o 
   0  24   8       98.75       89.53      6.66 o 
   1  24   8      105.15       89.15      5.67 o 
   2  24   8        0.92       -0.96      3.69 o 
   3  24   8        2.02       -4.12      4.58 o 
   4  24   8        0.66       -0.64     12.38 o 
  -4  25   8        1.94       10.92      8.25 o 
  -3  25   8       71.40       67.88      8.92 o 
  -2  25   8      137.85      151.10      8.18 o 
  -1  25   8       88.35       82.73      5.96 o 
   0  25   8        0.34        1.20      3.76 o 
   1  25   8      264.30      267.83     17.50 o 
   2  25   8      298.84      285.05     10.07 o 
   3  25   8      242.72      260.24     13.86 o 
   4  25   8       30.49       28.24     15.06 o 
  -4  26   8       31.38       60.05     15.87 o 
  -3  26   8        3.03       -6.86      5.70 o 
  -2  26   8      222.01      273.29     10.36 o 
  -1  26   8      315.54      362.90     12.02 o 
   0  26   8      328.49      334.09     11.60 o 
   1  26   8      168.56      157.47      9.02 o 
   2  26   8        0.97       -2.74      3.57 o 
   3  26   8       40.48       40.92      7.53 o 
  -3  27   8       27.44       17.98      9.09 o 
  -2  27   8      435.93      478.86     14.50 o 
  -1  27   8      341.97      383.74     12.62 o 
   0  27   8      413.31      427.83     13.46 o 
   1  27   8      468.82      506.20     13.90 o 
   2  27   8       66.20       62.92      5.75 o 
  -2  28   8        7.22       10.08      4.66 o 
  -1  28   8        6.49       -0.09      4.36 o 
   0  28   8       18.40        3.54      4.94 o 
   1  28   8        6.06        3.45      6.09 o 
   2  28   8        4.90       -3.31      3.77 o 
  -1  29   8       36.39       40.95      8.17 o 
   0  29   8      240.47      240.05     23.78 o 
   1  29   8      828.00      926.53     31.11 o 
  -8   1   9      125.97      125.70     19.28 o 
  -7   1   9        8.40        6.93      5.22 o 
  -6   1   9      483.02      491.20     20.95 o 
  -5   1   9       56.60       52.90      7.97 o 
  -4   1   9        4.75        5.25      2.75 o 
  -3   1   9      482.96      500.57     13.02 o 
  -2   1   9      409.27      403.72      9.62 o 
  -1   1   9        0.03        1.38      0.96 o 
   0   1   9      249.85      239.48      4.42 o 
   1   1   9       90.14      100.06      3.04 o 
   2   1   9       34.87       37.79      2.81 o 
   3   1   9      376.70      358.70      6.50 o 
   4   1   9      214.70      226.41     12.98 o 
   5   1   9      418.91      400.51     17.91 o 
   6   1   9       57.33       66.85     12.07 o 
   7   1   9        0.25        0.16      6.57 o 
  -8   2   9        9.58        5.85      7.34 o 
  -7   2   9       10.90        9.88      5.21 o 
  -6   2   9      373.60      375.53     21.49 o 
  -5   2   9      233.63      233.25     19.04 o 
  -4   2   9        2.30        2.64      3.02 o 
  -3   2   9      191.19      258.65      9.08 o 
  -2   2   9      506.35      487.19     12.23 o 
  -1   2   9       96.54       80.25      2.56 o 
   0   2   9     1611.22     1862.31     19.20 o 
   1   2   9      182.87      221.08      4.31 o 
   2   2   9      281.47      274.96      5.99 o 
   3   2   9     2028.39     1977.43     22.43 o 
   4   2   9      330.74      326.04     24.49 o 
   5   2   9      436.40      392.60     17.75 o 
   6   2   9        5.27        5.58      5.71 o 
   7   2   9        9.19        9.25      6.98 o 
  -8   3   9       57.79       58.12     11.37 o 
  -7   3   9        8.70        1.71      4.77 o 
  -6   3   9      918.63      917.66     24.55 o 
  -5   3   9       88.62       65.30     19.07 o 
  -4   3   9       17.08       12.17      3.18 o 
  -3   3   9      709.45      772.46     17.36 o 
  -2   3   9       56.22       59.42      4.59 o 
  -1   3   9      580.36      636.45      7.96 o 
   0   3   9     2525.57     2749.86     27.09 o 
   1   3   9      172.72      208.11      5.94 o 
   2   3   9      134.40      138.49      6.04 o 
   3   3   9       86.16      103.63      5.25 o 
   4   3   9     1902.98     1909.07     46.88 o 
   5   3   9      362.87      368.67     17.23 o 
   6   3   9        3.71        3.67      5.27 o 
   7   3   9       13.95       15.53      7.27 o 
  -8   4   9       71.58       69.89     11.71 o 
  -7   4   9      147.18      151.59     14.41 o 
  -6   4   9      531.04      608.63     19.26 o 
  -5   4   9       18.20       39.75      7.09 o 
  -4   4   9      167.34      203.78      7.73 o 
  -3   4   9     3886.85     3805.53     63.49 o 
  -2   4   9      934.67      941.98     19.44 o 
  -1   4   9     1516.25     1559.00     17.58 o 
   0   4   9      483.82      503.20      7.02 o 
   1   4   9     1614.59     1640.84     17.47 o 
   3   4   9      163.96      178.26      4.39 o 
   4   4   9      286.95      309.02     11.69 o 
   5   4   9      670.13      693.48     24.54 o 
   6   4   9      203.98      208.99     15.63 o 
   7   4   9       36.33       54.63     10.23 o 
  -8   5   9      107.69      116.27     13.93 o 
  -7   5   9       20.08       18.23      5.87 o 
  -6   5   9       94.21       88.37      8.78 o 
  -5   5   9      501.87      437.45     18.72 o 
  -4   5   9       91.10       61.24      6.96 o 
  -3   5   9      611.68      638.38     15.17 o 
  -2   5   9     1488.06     1516.97     28.28 o 
  -1   5   9      115.14      139.20      3.98 o 
   0   5   9      360.32      408.02      6.16 o 
   1   5   9      743.69      780.27      9.76 o 
   3   5   9       79.49       78.27      3.22 o 
   4   5   9     1222.43     1214.22     26.53 o 
   5   5   9      183.07      183.42     13.66 o 
   6   5   9       28.53       15.08      6.35 o 
   7   5   9       54.11       63.30     10.45 o 
  -8   6   9      181.58      165.91     16.00 o 
  -7   6   9       30.57       30.03      8.79 o 
  -6   6   9      158.42      130.01     10.21 o 
  -5   6   9     1251.81     1139.93     27.32 o 
  -4   6   9      790.74      679.09     18.33 o 
  -3   6   9        9.02        8.27      2.55 o 
  -2   6   9      218.64      202.77      7.19 o 
  -1   6   9      246.37      230.36      5.10 o 
   0   6   9     1270.49     1145.66     13.00 o 
   1   6   9        2.43        8.53      1.26 o 
   2   6   9      369.14      333.37      9.30 o 
   3   6   9       44.23       35.60      2.53 o 
   4   6   9      166.87      180.52      9.91 o 
   5   6   9        6.26        6.94      5.15 o 
   6   6   9      114.04      151.70     17.84 o 
   7   6   9        0.12        5.18      6.76 o 
  -8   7   9       73.57       80.77     12.41 o 
  -7   7   9       52.29       50.62      9.75 o 
  -6   7   9      297.09      340.82     14.39 o 
  -5   7   9       23.76       26.75      5.14 o 
  -4   7   9       54.61       44.41      5.39 o 
  -3   7   9       59.75       65.46      6.15 o 
  -2   7   9      802.27      853.11     15.85 o 
  -1   7   9      676.74      732.35     11.57 o 
   0   7   9       94.01       98.43      3.91 o 
   1   7   9        8.39        4.68      1.14 o 
   2   7   9        5.00        4.91      2.09 o 
   3   7   9      170.58      158.35      6.00 o 
   4   7   9        4.22        5.80      3.61 o 
   5   7   9      677.42      620.99     23.00 o 
   6   7   9      606.17      598.53     23.92 o 
   7   7   9        0.31        9.28      7.06 o 
  -7   8   9        2.91       -4.84      6.22 o 
  -6   8   9       81.27       91.14      9.02 o 
  -5   8   9      119.50      139.24      9.82 o 
  -4   8   9      131.37      132.97      7.71 o 
  -3   8   9      830.24      737.31     25.15 o 
  -2   8   9      880.05      879.29     20.41 o 
  -1   8   9      622.66      560.76      9.61 o 
   0   8   9     1860.86     1733.42     19.49 o 
   1   8   9      649.13      626.52      9.03 o 
   2   8   9      576.63      528.70     10.47 o 
   3   8   9      871.37      761.79     11.58 o 
   4   8   9      456.55      413.87     13.80 o 
   5   8   9      146.10      177.37     13.40 o 
   6   8   9       28.65       19.36     12.15 o 
   7   8   9        5.32       15.99      7.98 o 
  -7   9   9       22.18       39.25     19.24 o 
  -6   9   9        0.58        0.21      4.32 o 
  -5   9   9       53.73       46.94      6.38 o 
  -4   9   9       99.03       76.19      6.01 o 
  -3   9   9      182.96      182.01      7.92 o 
  -2   9   9        1.20        3.59      2.94 o 
  -1   9   9      270.65      279.42      6.63 o 
   0   9   9     2550.69     2566.75     27.50 o 
   1   9   9      194.73      206.49      4.49 o 
   2   9   9      762.37      718.42     10.41 o 
   3   9   9     1121.84      955.20     13.81 o 
   4   9   9      395.74      393.11     13.50 o 
   5   9   9      152.59      152.13     19.44 o 
   6   9   9      260.83      273.96     16.40 o 
   7   9   9       21.30       15.08      8.17 o 
  -7  10   9      153.35      146.69     17.73 o 
  -6  10   9       97.92       93.14     14.31 o 
  -5  10   9       43.47       36.92      6.09 o 
  -4  10   9       19.89       21.44      3.87 o 
  -3  10   9      755.82      788.47     21.10 o 
  -2  10   9      720.55      714.14     15.63 o 
  -1  10   9     1058.00      991.56     17.91 o 
   0  10   9       80.27       81.05      3.26 o 
   1  10   9       18.62       16.01      1.68 o 
   2  10   9      229.23      233.12      5.44 o 
   3  10   9      274.42      283.68      6.49 o 
   4  10   9       74.84       77.83      7.22 o 
   5  10   9        2.16       -0.17      4.14 o 
   6  10   9      106.97      127.40     12.71 o 
   7  10   9       13.22        8.57     11.25 o 
  -7  11   9       11.72        0.11      6.83 o 
  -6  11   9      226.40      230.37     13.18 o 
  -5  11   9        0.92        3.24      3.91 o 
  -4  11   9        1.97       -1.53      2.96 o 
  -3  11   9       88.04       62.41      5.54 o 
  -2  11   9       19.94       14.66      3.45 o 
  -1  11   9       67.15       50.99      3.36 o 
   0  11   9      948.22      883.26     12.11 o 
   1  11   9       16.67       17.11      1.77 o 
   2  11   9      110.69      104.30      4.05 o 
   3  11   9      600.85      550.96      9.60 o 
   4  11   9      338.96      320.94     12.53 o 
   5  11   9      138.61      152.78     14.67 o 
   6  11   9        4.97        6.04      6.58 o 
   7  11   9       63.08       65.56     15.87 o 
  -7  12   9       38.52       51.37     10.83 o 
  -6  12   9      526.92      553.66     19.11 o 
  -5  12   9       53.96       61.42      7.43 o 
  -4  12   9       38.18       50.18      5.40 o 
  -3  12   9      669.91      700.93     16.41 o 
  -2  12   9      258.90      238.03     11.15 o 
  -1  12   9       21.64       19.17      2.44 o 
   0  12   9       24.15       14.77      1.98 o 
   1  12   9       73.02       72.51      3.16 o 
   2  12   9      858.27      840.16     11.93 o 
   3  12   9      229.35      195.21      5.52 o 
   4  12   9        4.52        4.89      3.99 o 
   5  12   9       61.28       76.05      8.23 o 
   6  12   9      228.39      229.08     16.80 o 
  -7  13   9       21.61       11.67     10.58 o 
  -6  13   9       24.04       17.57      7.47 o 
  -5  13   9       18.76        9.99      4.62 o 
  -4  13   9        2.77        2.44      3.21 o 
  -3  13   9      624.76      589.27     15.05 o 
  -2  13   9       10.64       -0.89      2.21 o 
  -1  13   9       11.95       12.52      4.13 o 
   0  13   9       20.53       24.17      2.72 o 
   1  13   9       40.74       33.06      2.56 o 
   2  13   9      186.60      186.93      5.26 o 
   3  13   9       27.44       19.51      2.69 o 
   4  13   9        0.34        1.48      3.82 o 
   5  13   9        8.48        8.22      4.96 o 
   6  13   9       26.01       24.35      9.17 o 
  -7  14   9       20.52       15.55      8.51 o 
  -6  14   9        9.17        5.30      6.89 o 
  -5  14   9       29.95       34.07      5.59 o 
  -4  14   9      164.48      164.62      8.94 o 
  -3  14   9       14.09       16.64      4.47 o 
  -2  14   9      146.49      155.91     10.12 o 
  -1  14   9       93.63       89.95      6.37 o 
   0  14   9        4.05        5.42      2.26 o 
   1  14   9      308.03      296.93      6.89 o 
   2  14   9       92.59       95.85      4.25 o 
   3  14   9        0.04        0.67      1.89 o 
   4  14   9      123.77      120.69      9.01 o 
   5  14   9      114.63      124.20      9.92 o 
   6  14   9       97.57       77.64     15.25 o 
  -7  15   9       34.14       11.99     12.64 o 
  -6  15   9       12.38        8.65      7.00 o 
  -5  15   9       23.18       35.54      5.56 o 
  -4  15   9       26.28       30.31      4.84 o 
  -3  15   9       23.15       18.10      4.05 o 
  -2  15   9      759.07      770.40     14.03 o 
  -1  15   9        5.69        3.17      2.25 o 
   0  15   9     1782.95     1824.65     24.14 o 
   1  15   9       25.94       25.49      3.02 o 
   2  15   9       38.17       36.59      2.93 o 
   3  15   9       94.44       81.64      4.93 o 
   4  15   9      602.38      556.50     17.48 o 
   5  15   9        1.54        1.60      4.66 o 
   6  15   9      216.37      231.48     19.12 o 
  -6  16   9        0.52        3.38      6.90 o 
  -5  16   9        2.29       -1.69      3.62 o 
  -4  16   9      210.49      215.21     13.86 o 
  -3  16   9      660.93      570.75     15.31 o 
  -2  16   9      446.43      450.66     10.13 o 
  -1  16   9        6.54        6.86      2.45 o 
   0  16   9      254.43      265.12      7.78 o 
   1  16   9      154.74      143.23      6.77 o 
   2  16   9        9.45        6.42      2.19 o 
   3  16   9       38.62       34.36      3.09 o 
   4  16   9       67.98       66.12     10.81 o 
   5  16   9      325.12      355.90     24.04 o 
   6  16   9        6.74       12.38     10.11 o 
  -6  17   9        9.42        7.34      6.88 o 
  -5  17   9        5.04        2.66      4.92 o 
  -4  17   9       86.90      102.64      7.81 o 
  -3  17   9      701.97      640.97     16.72 o 
  -2  17   9      743.47      712.82     13.77 o 
  -1  17   9      235.39      223.77      6.75 o 
   0  17   9       63.20       65.40      7.15 o 
   1  17   9      679.20      668.80     12.87 o 
   2  17   9      151.39      168.49      8.79 o 
   3  17   9       26.57       30.53      3.92 o 
   4  17   9        0.48        4.19      4.40 o 
   5  17   9      228.23      236.76     12.76 o 
   6  17   9      217.61      255.11     25.86 o 
  -6  18   9       24.15       28.56      8.65 o 
  -5  18   9       42.08       43.00      9.28 o 
  -4  18   9      225.01      219.75     10.87 o 
  -3  18   9      181.18      178.86      9.85 o 
  -2  18   9        2.17       -2.27      2.54 o 
  -1  18   9      334.88      321.33      8.77 o 
   0  18   9      152.10      158.34      6.43 o 
   1  18   9       19.20       13.86      2.89 o 
   2  18   9        0.12       -4.64      2.32 o 
   3  18   9       92.66       78.28      4.23 o 
   4  18   9      181.27      154.16     12.62 o 
   5  18   9       39.22       39.83      7.18 o 
  -6  19   9        0.87       -2.89      9.31 o 
  -5  19   9        2.47        3.23      6.96 o 
  -4  19   9       10.00        3.63      7.18 o 
  -3  19   9        6.79        6.67      4.79 o 
  -2  19   9      299.36      290.93      9.28 o 
  -1  19   9        1.87        1.83      2.71 o 
   0  19   9        0.80        0.49      3.01 o 
   1  19   9      382.84      386.01      9.64 o 
   2  19   9       82.98       76.55      4.79 o 
   3  19   9       30.21       29.55      3.40 o 
   4  19   9       75.16       70.20     10.72 o 
   5  19   9        5.61       -1.39      7.01 o 
  -6  20   9      102.51       97.60     18.76 o 
  -5  20   9      159.40      167.44     15.29 o 
  -4  20   9      552.49      582.58     19.43 o 
  -3  20   9      236.11      282.62     19.71 o 
  -2  20   9      307.82      327.98      9.99 o 
  -1  20   9      573.54      593.40     12.82 o 
   0  20   9      461.75      483.76     12.77 o 
   1  20   9        0.56       -3.46      2.36 o 
   2  20   9       50.91       54.23      4.56 o 
   3  20   9       73.49       74.81      4.90 o 
   4  20   9        0.71        3.28      6.13 o 
   5  20   9       10.31       12.69      7.99 o 
  -5  21   9       42.45       43.55      9.89 o 
  -4  21   9      114.53      104.23      9.80 o 
  -3  21   9       27.77       18.30      5.79 o 
  -2  21   9       32.09       31.03      4.67 o 
  -1  21   9      140.40      145.50      6.88 o 
   0  21   9       41.91       38.79      4.72 o 
   1  21   9        1.82        0.84      2.66 o 
   2  21   9        4.31       -0.32      2.72 o 
   3  21   9      132.43      138.63      6.33 o 
   4  21   9       17.18        7.23     12.00 o 
   5  21   9        7.28       -0.87     12.60 o 
  -5  22   9      518.07      530.80     67.08 o 
  -4  22   9       74.46       71.26      8.83 o 
  -3  22   9      195.52      200.13     12.84 o 
  -2  22   9      554.73      608.69     14.72 o 
  -1  22   9      548.10      590.61     13.23 o 
   0  22   9      417.93      418.56     12.25 o 
   1  22   9      865.75      849.36     16.10 o 
   2  22   9      608.53      624.01     16.49 o 
   3  22   9      207.02      204.49      7.48 o 
   4  22   9        0.68       -1.18     12.13 o 
  -5  23   9       96.20      102.26     18.82 o 
  -4  23   9       10.17       -2.32     13.89 o 
  -3  23   9      170.97      185.57     12.41 o 
  -2  23   9       23.60       35.36      4.87 o 
  -1  23   9       41.92       50.35      6.60 o 
   0  23   9      197.22      218.75     10.40 o 
   1  23   9      120.55      111.64      6.18 o 
   2  23   9       45.92       34.33      4.14 o 
   3  23   9        0.79       -1.61      2.95 o 
   4  23   9        1.99       -3.17     11.71 o 
  -4  24   9       15.99        2.42     14.77 o 
  -3  24   9      508.36      537.71     23.06 o 
  -2  24   9       87.20       82.01      6.32 o 
  -1  24   9       28.71       35.12      6.80 o 
   0  24   9      217.68      214.80     13.15 o 
   1  24   9        0.11        1.58      3.05 o 
   2  24   9        5.56        1.79      3.34 o 
   3  24   9        7.16        6.08      3.39 o 
   4  24   9      240.16      217.83     26.72 o 
  -4  25   9       16.07       25.94     12.91 o 
  -3  25   9        7.53       13.57      6.51 o 
  -2  25   9       59.73       76.35      6.37 o 
  -1  25   9      120.64      137.90      8.19 o 
   0  25   9       84.81       76.33      6.63 o 
   1  25   9        3.36        0.68      3.18 o 
   2  25   9      557.53      607.45     14.80 o 
   3  25   9      128.45      119.87     10.37 o 
  -3  26   9       71.93       56.21     12.65 o 
  -2  26   9        3.90       -1.75      4.00 o 
  -1  26   9      257.88      255.34     10.70 o 
   0  26   9      143.20      121.35      7.93 o 
   1  26   9       72.90       57.59      5.21 o 
   2  26   9        5.06        1.59      3.74 o 
   3  26   9       16.09        8.40      6.44 o 
  -3  27   9       58.67       75.16     23.75 o 
  -2  27   9      137.01      147.93      8.48 o 
  -1  27   9       20.21       10.73      4.81 o 
   0  27   9      198.86      208.64     21.94 o 
   1  27   9      276.30      280.05     11.33 o 
   2  27   9       16.07       17.33      4.47 o 
  -2  28   9        0.06      -12.50      7.51 o 
  -1  28   9       69.72       53.46      9.10 o 
   0  28   9        9.38        0.04      4.80 o 
   1  28   9       32.13       22.63      4.93 o 
  -8   0  10        8.75        1.57      7.45 o 
  -7   0  10      197.24      192.14     23.67 o 
  -6   0  10      268.14      275.18     22.61 o 
  -5   0  10       50.27       37.33     15.14 o 
  -4   0  10      645.08      577.08     30.72 o 
  -2   0  10      442.10      407.94     14.12 o 
  -1   0  10       29.44       35.84      2.83 o 
   0   0  10     1229.71     1245.97     19.84 o 
   1   0  10      409.28      394.57      8.93 o 
   2   0  10      387.23      416.17     13.62 o 
   3   0  10      355.72      358.93      9.99 o 
   4   0  10     1925.96     1840.96     65.29 o 
   5   0  10      159.88      158.39     18.33 o 
   6   0  10       29.60       41.42     11.92 o 
   7   0  10       77.05      128.28     20.63 o 
  -8   1  10        2.84        0.53      7.27 o 
  -7   1  10      115.84       96.75      9.64 o 
  -6   1  10      178.76      168.42     14.38 o 
  -5   1  10       47.06       43.08      4.66 o 
  -4   1  10      186.70      204.36     11.00 o 
  -3   1  10       64.61       93.40      7.02 o 
  -2   1  10        4.84        3.42      2.41 o 
  -1   1  10      149.33      123.49      3.33 o 
   0   1  10     2124.67     2171.95     22.24 o 
   1   1  10      886.19      920.99     11.23 o 
   2   1  10       33.11       37.21      2.72 o 
   3   1  10      620.85      595.26      9.88 o 
   4   1  10      109.53      136.80     11.19 o 
   5   1  10        6.14        2.52      4.68 o 
   6   1  10       47.97       55.50      9.45 o 
   7   1  10       16.50       28.32      8.69 o 
  -8   2  10        2.83       -0.64      7.69 o 
  -7   2  10       48.23       63.54     13.34 o 
  -6   2  10      366.72      371.56     18.59 o 
  -5   2  10       99.14       83.69      7.46 o 
  -4   2  10       22.31       14.14      3.92 o 
  -3   2  10      240.93      290.07     17.75 o 
  -2   2  10        6.92        5.67      4.36 o 
  -1   2  10     1884.15     1810.40     18.75 o 
   0   2  10      288.06      279.73      6.31 o 
   1   2  10      755.90      767.37      9.82 o 
   2   2  10      280.98      272.22      6.22 o 
   3   2  10      275.69      274.01      8.46 o 
   4   2  10       35.71       33.78      6.40 o 
   5   2  10       75.46       90.53     10.17 o 
   6   2  10       35.56       43.04     12.64 o 
   7   2  10      143.57      167.36     21.06 o 
  -8   3  10      163.22      196.24     17.38 o 
  -7   3  10      356.00      393.82     22.03 o 
  -6   3  10      127.63      140.92     13.36 o 
  -5   3  10      149.89      147.57      9.64 o 
  -4   3  10      888.52      898.20     18.19 o 
  -3   3  10     1697.09     1670.93     56.91 o 
  -2   3  10      553.53      551.93     13.72 o 
  -1   3  10        9.86       10.76      1.66 o 
   0   3  10       11.16        8.45      1.37 o 
   1   3  10      517.16      541.84      7.74 o 
   2   3  10        3.43        3.71      1.19 o 
   3   3  10       31.40       52.97      3.94 o 
   4   3  10      488.66      507.99     19.50 o 
   5   3  10        0.40        3.32      4.65 o 
   6   3  10        0.58       -1.12      5.67 o 
   7   3  10        5.85        7.29      7.51 o 
  -8   4  10        0.40        3.61      9.06 o 
  -7   4  10      325.83      394.08     16.65 o 
  -6   4  10       50.98       46.37      6.93 o 
  -5   4  10      100.04       91.01      7.89 o 
  -4   4  10      995.66      882.40     21.80 o 
  -3   4  10     2348.60     2258.02     35.73 o 
  -2   4  10     1732.08     1683.44     31.35 o 
  -1   4  10       26.10       33.92      1.97 o 
   0   4  10      296.61      306.00      5.39 o 
   1   4  10      402.37      431.02      6.71 o 
   2   4  10      896.40      895.40     14.28 o 
   3   4  10      619.80      607.29      9.20 o 
   4   4  10        4.67       -2.22      8.71 o 
   5   4  10       92.55       88.35     10.12 o 
   6   4  10      239.00      235.76     16.17 o 
   7   4  10        8.28        4.45      7.17 o 
  -7   5  10       57.89       44.65     10.98 o 
  -6   5  10     1020.47     1016.91     26.97 o 
  -5   5  10      245.66      238.93     12.11 o 
  -4   5  10       74.41       81.17      7.04 o 
  -3   5  10      153.52      131.26      8.42 o 
  -2   5  10        4.85        4.21      2.58 o 
  -1   5  10        2.42       -0.94      1.27 o 
   0   5  10     2787.61     2854.66     28.43 o 
   1   5  10       68.56       83.95      3.14 o 
   2   5  10        1.74        2.71      1.16 o 
   3   5  10     1589.27     1513.60     18.09 o 
   4   5  10       18.92       16.21      5.26 o 
   5   5  10      319.63      282.09     28.66 o 
   6   5  10      221.06      217.11     16.70 o 
   7   5  10       10.06        6.43      6.90 o 
  -7   6  10        2.67        0.49      5.24 o 
  -6   6  10       44.87       40.69     10.12 o 
  -5   6  10       37.04       26.38      5.14 o 
  -4   6  10      392.31      377.91     13.32 o 
  -3   6  10     1108.21     1095.37     24.71 o 
  -2   6  10       31.61       36.04      3.78 o 
  -1   6  10      135.25      160.95      4.48 o 
   0   6  10       87.81       87.22      4.32 o 
   1   6  10      374.85      436.30      7.19 o 
   2   6  10        1.89        1.78      2.19 o 
   3   6  10      171.16      141.02      4.39 o 
   4   6  10       21.73        9.50      4.09 o 
   5   6  10        0.34        3.99      4.73 o 
   6   6  10      183.87      195.31     15.57 o 
   7   6  10       37.22       61.93     16.25 o 
  -7   7  10        4.64       -0.70      5.17 o 
  -6   7  10      228.00      187.99     12.32 o 
  -5   7  10        2.00        2.66      3.34 o 
  -4   7  10      167.11      136.59      9.07 o 
  -3   7  10      406.05      395.99     13.26 o 
  -2   7  10       19.29       31.36      5.40 o 
  -1   7  10        1.84        1.20      1.38 o 
   0   7  10      370.43      358.89      6.01 o 
   1   7  10      113.15      114.52      3.74 o 
   2   7  10       57.17       53.50      3.43 o 
   3   7  10        9.14        3.44      1.71 o 
   4   7  10       61.29       58.13      9.37 o 
   5   7  10      313.21      292.80     15.83 o 
   6   7  10      515.19      574.41     24.05 o 
   7   7  10       28.48       20.69     12.83 o 
  -7   8  10       13.47        6.79      7.61 o 
  -6   8  10       10.15       -1.93      4.57 o 
  -5   8  10        2.91        1.13      4.27 o 
  -4   8  10        5.44        0.78      2.87 o 
  -3   8  10       36.69       33.34      7.89 o 
  -2   8  10       91.10       94.05      7.01 o 
  -1   8  10       44.75       41.56      2.82 o 
   0   8  10      269.29      251.40      5.25 o 
   1   8  10      232.80      243.27      5.31 o 
   2   8  10       14.86       17.19      2.02 o 
   3   8  10      280.08      290.05      7.36 o 
   4   8  10       13.67       16.42      4.43 o 
   5   8  10       68.62       80.29      9.84 o 
   6   8  10      203.47      190.32     18.27 o 
   7   8  10       79.74      100.14     17.87 o 
  -7   9  10        1.94        3.00      7.14 o 
  -6   9  10       37.13       37.58      7.20 o 
  -5   9  10      379.99      371.05     12.37 o 
  -4   9  10       88.41       79.03      9.58 o 
  -3   9  10      103.20      143.96      8.99 o 
  -2   9  10        2.59        0.23      3.19 o 
  -1   9  10        5.75        6.07      1.51 o 
   0   9  10      370.62      346.20      7.10 o 
   1   9  10        1.01       -0.67      1.27 o 
   2   9  10        9.23        6.23      1.71 o 
   3   9  10        4.20       -1.16      1.65 o 
   4   9  10        0.09       -3.28      3.62 o 
   5   9  10       45.75       44.91      7.91 o 
   6   9  10       93.84      107.00     12.24 o 
   7   9  10        0.58       -3.92     10.43 o 
  -7  10  10        3.88       -2.34      6.82 o 
  -6  10  10        0.87        2.18      4.79 o 
  -5  10  10       35.24       39.56      5.40 o 
  -4  10  10       11.89        4.23      3.32 o 
  -3  10  10      340.09      299.29     10.20 o 
  -2  10  10       19.40       13.11      3.31 o 
  -1  10  10      113.18      121.43     10.21 o 
   0  10  10      327.35      305.88      9.10 o 
   1  10  10       29.09       30.28      2.14 o 
   2  10  10       22.26       28.20      2.42 o 
   3  10  10        3.34        3.74      1.85 o 
   4  10  10       30.55       26.53      6.38 o 
   5  10  10      144.35      129.08     12.11 o 
   6  10  10       24.13       23.98      7.49 o 
  -7  11  10       17.77       24.69      8.50 o 
  -6  11  10      330.14      359.97     15.60 o 
  -5  11  10        0.44       -2.46      3.36 o 
  -4  11  10       60.96       53.54      5.86 o 
  -3  11  10       13.58       13.40      3.53 o 
  -2  11  10      164.21      184.34      9.23 o 
  -1  11  10      687.31      646.32     11.85 o 
   0  11  10       22.70       20.75      2.00 o 
   1  11  10        0.02        0.45      1.41 o 
   2  11  10        2.94        0.51      1.66 o 
   3  11  10       11.54        6.58      2.29 o 
   4  11  10      168.35      145.87      9.69 o 
   5  11  10        3.98       -3.09      5.12 o 
   6  11  10       15.27        6.55      7.96 o 
  -7  12  10       39.02       43.11     18.60 o 
  -6  12  10        0.25        0.81      4.61 o 
  -5  12  10        1.55        0.66      3.67 o 
  -4  12  10      269.10      251.58     10.10 o 
  -3  12  10      242.84      201.36      8.64 o 
  -2  12  10       15.09       22.10      4.67 o 
  -1  12  10       53.28       62.01      3.70 o 
   0  12  10        8.71        6.07      2.08 o 
   1  12  10      111.88      102.52      3.99 o 
   2  12  10      269.64      237.15      5.85 o 
   3  12  10      162.64      146.47      5.19 o 
   4  12  10       37.98       41.86      6.04 o 
   5  12  10      114.04      128.11     10.05 o 
   6  12  10       50.93       65.58     10.29 o 
  -7  13  10       21.31       21.48      8.98 o 
  -6  13  10      173.67      172.50     10.52 o 
  -5  13  10        1.52        5.67      3.99 o 
  -4  13  10      141.33      115.59      7.99 o 
  -3  13  10        0.17        2.33      3.12 o 
  -2  13  10       55.33       31.80      3.05 o 
  -1  13  10        0.36        4.39      2.12 o 
   0  13  10        1.12        0.31      2.02 o 
   1  13  10      152.41      137.58      4.59 o 
   2  13  10      123.66      114.30      4.44 o 
   3  13  10      185.51      172.09      6.55 o 
   4  13  10       49.50       50.80      7.34 o 
   5  13  10       13.89       11.06      6.69 o 
   6  13  10       32.49       40.08     19.34 o 
  -7  14  10       32.36       23.40     15.24 o 
  -6  14  10       75.86       70.75      8.80 o 
  -5  14  10      179.59      186.80     14.77 o 
  -4  14  10      710.83      688.16     17.72 o 
  -3  14  10      156.11      163.95      9.58 o 
  -2  14  10      224.00      187.35      6.20 o 
  -1  14  10     3908.26     3739.47     44.26 o 
   0  14  10      845.58      855.47     13.80 o 
   1  14  10      136.96      136.31      5.21 o 
   2  14  10      484.32      476.77      8.72 o 
   3  14  10     2123.11     2131.83     27.15 o 
   4  14  10      588.41      606.47     18.60 o 
   5  14  10      293.18      274.64     13.22 o 
   6  14  10        0.05       -1.46      6.22 o 
  -6  15  10      194.38      206.64     13.81 o 
  -5  15  10      253.82      285.84     11.79 o 
  -4  15  10       35.44       41.76      5.54 o 
  -3  15  10        8.33        3.56      3.64 o 
  -2  15  10      715.22      708.20     13.39 o 
  -1  15  10       56.44       59.61      4.42 o 
   0  15  10      583.42      581.35     10.94 o 
   1  15  10      992.63      967.24     16.24 o 
   2  15  10        6.69        3.13      2.01 o 
   3  15  10      110.99      109.76      4.81 o 
   4  15  10        1.13       -1.28      4.97 o 
   5  15  10      254.51      260.01     13.30 o 
   6  15  10       85.52      111.04     14.41 o 
  -6  16  10      100.41       85.48      9.80 o 
  -5  16  10        8.48       13.23      4.63 o 
  -4  16  10        6.50        1.86      4.05 o 
  -3  16  10      394.82      375.37     12.56 o 
  -2  16  10       15.33       18.70      4.82 o 
  -1  16  10       89.70       76.81      4.46 o 
   0  16  10        3.99        3.94      3.31 o 
   1  16  10      631.84      639.17     12.51 o 
   2  16  10      109.15      104.58      4.94 o 
   3  16  10      243.38      242.88      6.68 o 
   4  16  10       97.41       82.99      8.30 o 
   5  16  10       18.69       20.21      6.06 o 
   6  16  10        0.34       -1.57      6.52 o 
  -6  17  10        0.35        3.77      5.87 o 
  -5  17  10        0.91        2.34      4.32 o 
  -4  17  10      102.73      113.97      8.40 o 
  -3  17  10       25.43       31.36      6.42 o 
  -2  17  10       98.12       81.00      4.87 o 
  -1  17  10        4.91       -1.34      2.27 o 
   0  17  10       42.09       44.77      4.11 o 
   1  17  10       29.77       26.19      3.27 o 
   2  17  10      239.94      236.87      6.95 o 
   3  17  10      596.68      604.61     11.14 o 
   4  17  10       78.32       90.73      8.72 o 
   5  17  10       35.73       26.39      6.41 o 
  -6  18  10      134.28      127.73     20.46 o 
  -5  18  10       79.41       81.66      7.88 o 
  -4  18  10       30.88       26.82      5.31 o 
  -3  18  10      437.27      424.82     13.72 o 
  -2  18  10      168.59      156.95      6.65 o 
  -1  18  10       20.40       14.90      3.17 o 
   0  18  10      245.49      233.99      8.62 o 
   1  18  10       43.21       37.48      3.79 o 
   2  18  10      269.88      284.99      8.25 o 
   3  18  10      124.99      122.97      5.65 o 
   4  18  10      376.27      365.79     14.82 o 
   5  18  10       73.28       66.41     13.28 o 
  -6  19  10       33.99       32.20     13.80 o 
  -5  19  10      220.33      213.08     20.90 o 
  -4  19  10       46.95       43.50      6.22 o 
  -3  19  10       77.55       69.25      7.04 o 
  -2  19  10        1.28       -1.55      2.94 o 
  -1  19  10      370.32      376.58      9.93 o 
   0  19  10       47.65       33.17      6.05 o 
   1  19  10        4.73       -0.50      2.54 o 
   2  19  10       61.47       61.23      4.49 o 
   3  19  10        0.71        1.30      2.61 o 
   4  19  10       10.79       18.21      7.22 o 
   5  19  10        3.43        0.02      6.90 o 
  -5  20  10        2.88        4.26     11.93 o 
  -4  20  10        1.58        7.70      5.56 o 
  -3  20  10      105.24      111.90      9.83 o 
  -2  20  10       52.19       56.35      5.01 o 
  -1  20  10      286.41      319.92      9.32 o 
   0  20  10      106.81      102.92      6.59 o 
   1  20  10      254.44      260.84      8.21 o 
   2  20  10        8.99       11.86      3.80 o 
   3  20  10        1.84       -3.38      2.71 o 
   4  20  10        3.31        0.88      6.36 o 
   5  20  10       10.21       -6.52     12.33 o 
  -5  21  10        5.35       -0.04      7.58 o 
  -4  21  10      369.70      347.17     16.55 o 
  -3  21  10       69.95       63.64      8.02 o 
  -2  21  10       35.81       29.30      4.42 o 
  -1  21  10       16.62       16.50      3.80 o 
   0  21  10       25.63       16.08      4.06 o 
   1  21  10        0.62       -1.02      2.83 o 
   2  21  10       58.82       47.40      4.42 o 
   3  21  10       19.67       19.52      3.60 o 
   4  21  10       35.64       43.04     15.57 o 
  -5  22  10       41.05       47.20     15.11 o 
  -4  22  10       88.88       92.91     12.56 o 
  -3  22  10       26.20       29.75      6.95 o 
  -2  22  10      275.57      267.44      9.54 o 
  -1  22  10       23.45       18.81      3.86 o 
   0  22  10       11.68       14.90      4.08 o 
   1  22  10        1.89       -2.90      2.78 o 
   2  22  10       13.53        2.06      3.09 o 
   3  22  10        0.00       -3.85      2.69 o 
   4  22  10        9.83        3.50     12.69 o 
  -4  23  10      137.44      127.55     11.36 o 
  -3  23  10       45.03       45.95      7.70 o 
  -2  23  10       18.64       20.41      4.30 o 
  -1  23  10      100.23      100.65      6.96 o 
   0  23  10       13.93        3.72      3.91 o 
   1  23  10        7.59       -0.74      3.05 o 
   2  23  10       78.15       68.08      5.26 o 
   3  23  10      266.04      267.05      8.16 o 
   4  23  10       29.26       43.73     16.42 o 
  -4  24  10       62.82       42.86     14.43 o 
  -3  24  10      308.47      341.53     15.94 o 
  -2  24  10      445.73      520.74     14.49 o 
  -1  24  10      118.72      126.66      7.95 o 
   0  24  10       39.75       35.36      5.25 o 
   1  24  10       90.40       80.90      6.29 o 
   2  24  10       16.78       11.60      5.03 o 
   3  24  10       99.04       79.40      8.11 o 
  -3  25  10      117.46      120.94     11.24 o 
  -2  25  10        4.62       -4.57      6.97 o 
  -1  25  10       83.58       77.74      9.34 o 
   0  25  10        5.27       -5.93      3.84 o 
   1  25  10       29.59       21.26      4.77 o 
   2  25  10       93.99       83.48      6.51 o 
   3  25  10       42.19       43.41      6.35 o 
  -3  26  10       23.29        8.39     14.46 o 
  -2  26  10        8.46       15.79      8.54 o 
  -1  26  10      185.01      171.67     11.47 o 
   0  26  10      238.92      236.92     10.70 o 
   1  26  10      161.39      137.97      7.33 o 
   2  26  10       75.15       72.71      6.12 o 
  -2  27  10       32.37        9.61      8.58 o 
  -1  27  10       29.16       16.00      4.99 o 
   0  27  10        5.21       -0.29      4.18 o 
   1  27  10      175.00      160.96     12.92 o 
  -1  28  10      193.04      193.49     13.66 o 
   0  28  10        0.08       -7.08      4.19 o 
  -7   1  11        3.50       -5.88      5.97 o 
  -6   1  11       24.70       24.08      7.41 o 
  -5   1  11       46.68       41.26      5.93 o 
  -4   1  11       98.46       75.25      6.90 o 
  -3   1  11        0.04        2.88      2.38 o 
  -2   1  11      145.08      170.12      6.57 o 
  -1   1  11     1166.11     1149.73     13.09 o 
   0   1  11       88.49       95.34      3.29 o 
   1   1  11       68.91       66.50      2.91 o 
   2   1  11        2.66        8.40      1.54 o 
   3   1  11      251.88      240.19      5.94 o 
   4   1  11       18.56       11.34     10.95 o 
   5   1  11      136.33      132.52     27.09 o 
   6   1  11       91.64       89.74     33.80 o 
  -7   2  11      150.17      170.56     12.90 o 
  -6   2  11       93.36      101.08      8.96 o 
  -5   2  11       25.90       23.42      5.12 o 
  -4   2  11      143.37      111.22      6.75 o 
  -3   2  11      275.91      268.19     10.97 o 
  -2   2  11       11.78       13.63      3.19 o 
  -1   2  11      393.69      395.66      6.24 o 
   0   2  11       57.35       65.26      2.81 o 
   1   2  11       44.08       49.86      2.56 o 
   2   2  11        6.34        7.96      1.55 o 
   3   2  11      174.48      166.91      4.69 o 
   4   2  11       36.21       44.28     11.88 o 
   5   2  11      260.45      250.97     15.01 o 
   6   2  11       10.72        9.16      6.56 o 
  -7   3  11       38.14       34.43      9.49 o 
  -6   3  11       40.45       40.18      6.40 o 
  -5   3  11      161.33      142.45      9.83 o 
  -4   3  11       25.34        9.80      3.91 o 
  -3   3  11        1.22        4.11      2.64 o 
  -2   3  11      253.07      244.34      8.04 o 
  -1   3  11       60.75       72.21      3.24 o 
   0   3  11        3.30        2.99      1.27 o 
   1   3  11        1.53        3.75      1.35 o 
   2   3  11      254.27      236.93      5.01 o 
   3   3  11       17.92       27.56      2.97 o 
   4   3  11       95.95      113.86     10.57 o 
   5   3  11      168.57      133.83     12.42 o 
   6   3  11       62.12       35.38      8.47 o 
  -7   4  11        9.26        5.87      5.57 o 
  -6   4  11        2.40        6.18      4.76 o 
  -5   4  11        3.80        6.47      4.06 o 
  -4   4  11      731.61      663.32     18.56 o 
  -3   4  11      600.04      572.10     13.31 o 
  -2   4  11      254.34      245.25      9.05 o 
  -1   4  11      115.84      108.60      3.39 o 
   0   4  11       12.73       10.40      1.88 o 
   1   4  11      217.53      236.28      4.99 o 
   2   4  11      102.55       99.26      3.89 o 
   3   4  11      437.16      461.35      7.97 o 
   4   4  11       34.55       29.12      6.40 o 
   5   4  11      601.44      566.14     22.96 o 
   6   4  11      501.30      462.62     33.93 o 
  -7   5  11        6.42       14.48      6.10 o 
  -6   5  11        6.30       12.29      4.40 o 
  -5   5  11       36.90       39.40      6.13 o 
  -4   5  11      374.15      443.80     14.83 o 
  -3   5  11       61.46       61.55      6.23 o 
  -2   5  11      380.49      372.83      9.81 o 
  -1   5  11      991.50      950.62     12.46 o 
   0   5  11     2118.21     2160.38     22.56 o 
   1   5  11     2422.16     2632.88     26.92 o 
   2   5  11      585.73      641.90      9.82 o 
   3   5  11      400.26      421.29      7.60 o 
   4   5  11      272.96      266.93     14.34 o 
   5   5  11      575.58      590.75     23.30 o 
   6   5  11      681.52      698.20     27.42 o 
  -7   6  11      223.64      227.54     16.54 o 
  -6   6  11        3.44        1.57      4.12 o 
  -5   6  11      546.06      520.30     17.12 o 
  -4   6  11      899.88      756.31     20.43 o 
  -3   6  11      415.45      339.29     12.78 o 
  -2   6  11       63.32       55.09      4.28 o 
  -1   6  11      398.93      385.73      6.84 o 
   0   6  11      101.32       96.17      3.38 o 
   1   6  11       18.55       21.80      2.01 o 
   2   6  11      176.67      196.29      6.39 o 
   3   6  11      373.85      350.69      6.94 o 
   4   6  11      140.45      148.55     14.91 o 
   5   6  11      302.31      303.64     16.64 o 
   6   6  11        9.13       22.62      7.64 o 
  -7   7  11      318.06      354.79     16.52 o 
  -6   7  11        5.86       12.99      4.75 o 
  -5   7  11      219.76      199.67     13.53 o 
  -4   7  11      890.23      740.32     24.95 o 
  -3   7  11      316.57      247.42     12.65 o 
  -2   7  11       79.58       82.52      6.78 o 
  -1   7  11        6.44        5.80      1.74 o 
   0   7  11      494.03      450.13      7.13 o 
   1   7  11      197.09      161.26      4.23 o 
   2   7  11       19.67       23.21      2.39 o 
   3   7  11     2843.04     2744.43     30.34 o 
   4   7  11      591.12      593.96     22.21 o 
   5   7  11      169.75      191.77     14.87 o 
   6   7  11       12.72       33.04      8.39 o 
  -7   8  11      463.21      529.93     18.31 o 
  -6   8  11        2.16        6.66      4.56 o 
  -5   8  11        0.02       -1.49      3.38 o 
  -4   8  11      110.19      111.05     11.56 o 
  -3   8  11       38.89       53.21      6.07 o 
  -2   8  11      237.13      227.97     11.59 o 
  -1   8  11      210.41      214.22      5.47 o 
   0   8  11      464.47      430.29      7.00 o 
   1   8  11        0.28        0.51      1.35 o 
   2   8  11       34.64       36.78      2.68 o 
   3   8  11      385.03      380.61      7.41 o 
   4   8  11       56.32       53.73      6.53 o 
   5   8  11       17.36       11.18      5.94 o 
   6   8  11        0.67        0.76      6.26 o 
  -7   9  11        8.57        8.23      9.53 o 
  -6   9  11      241.95      254.64     11.62 o 
  -5   9  11      135.16      150.30      9.26 o 
  -4   9  11       24.41        0.69      3.23 o 
  -3   9  11      212.64      220.72     10.66 o 
  -2   9  11     1176.34     1210.14     26.87 o 
  -1   9  11       15.67       12.12      2.42 o 
   0   9  11      979.21      919.35     11.66 o 
   1   9  11      429.68      428.05      7.17 o 
   2   9  11        8.90       12.84      2.11 o 
   3   9  11       33.82       33.48      2.75 o 
   4   9  11       72.95       77.11     11.62 o 
   5   9  11      130.42      142.44     24.93 o 
   6   9  11      149.21      167.41     15.05 o 
  -7  10  11        0.79       -3.50      6.35 o 
  -6  10  11       23.11       25.13      5.38 o 
  -5  10  11       71.42       64.22      7.71 o 
  -4  10  11       72.68       82.74      6.85 o 
  -3  10  11      303.23      304.63     10.57 o 
  -2  10  11        5.48        4.74      3.59 o 
  -1  10  11      220.89      192.56      6.22 o 
   0  10  11      406.85      401.41      8.16 o 
   1  10  11        0.47        0.59      1.58 o 
   2  10  11       16.09        8.64      2.27 o 
   3  10  11      199.62      181.37      5.20 o 
   4  10  11       17.63        6.70      4.24 o 
   5  10  11       81.59       77.24      9.96 o 
   6  10  11        2.70       15.56      9.45 o 
  -7  11  11      103.88      101.88     10.76 o 
  -6  11  11      133.95      136.19      9.73 o 
  -5  11  11      111.33       96.07      7.67 o 
  -4  11  11      199.78      210.55      9.57 o 
  -3  11  11      731.54      686.88     16.77 o 
  -2  11  11       39.55       42.78      4.67 o 
  -1  11  11       71.06       71.30      5.40 o 
   0  11  11      219.01      205.66      5.04 o 
   1  11  11      862.13      814.45     11.83 o 
   2  11  11      100.55       95.44      4.14 o 
   3  11  11       18.77       13.47      2.31 o 
   4  11  11       60.27       60.98      7.27 o 
   5  11  11        2.74       -4.93      5.09 o 
   6  11  11       69.62       82.15     33.99 o 
  -7  12  11      104.39      116.62     13.75 o 
  -6  12  11       23.59       21.35      5.54 o 
  -5  12  11        6.69        6.63      4.25 o 
  -4  12  11       91.39       76.04      6.76 o 
  -3  12  11      505.25      465.31     13.47 o 
  -2  12  11       91.69       83.71      6.28 o 
  -1  12  11      411.56      367.31      9.25 o 
   0  12  11      125.10      124.38      5.07 o 
   1  12  11       33.72       33.41      2.74 o 
   2  12  11       62.81       74.37      3.76 o 
   3  12  11       82.07       73.57      3.84 o 
   4  12  11      109.79      116.81      9.19 o 
   5  12  11        9.40        7.12      5.73 o 
   6  12  11       10.52        2.07      6.83 o 
  -6  13  11      462.68      491.25     16.30 o 
  -5  13  11       27.33       31.54      5.56 o 
  -4  13  11       81.91       70.90      6.71 o 
  -3  13  11        3.44        1.17      3.31 o 
  -2  13  11      411.04      349.48     12.80 o 
  -1  13  11     2497.07     2324.40     29.54 o 
   0  13  11     2054.67     2006.26     23.88 o 
   1  13  11        3.72        0.44      1.97 o 
   2  13  11      144.03      126.86      4.80 o 
   3  13  11      351.37      335.84      7.29 o 
   4  13  11      349.58      298.58     12.97 o 
   5  13  11       48.76       38.93      8.30 o 
   6  13  11       15.82        7.78      7.07 o 
  -6  14  11      186.89      204.48     13.12 o 
  -5  14  11      332.73      390.81     13.93 o 
  -4  14  11      101.91      107.66      8.06 o 
  -3  14  11      335.11      279.54     10.70 o 
  -2  14  11       68.87       47.56      5.28 o 
  -1  14  11      122.07      138.77      5.72 o 
   0  14  11      237.37      256.13      6.46 o 
   1  14  11      312.81      308.38      7.52 o 
   2  14  11       93.88       82.80      4.10 o 
   3  14  11      285.69      299.79      6.98 o 
   4  14  11        1.34       -1.07      4.38 o 
   5  14  11       58.55       66.47     11.23 o 
   6  14  11       49.80       52.98     10.22 o 
  -6  15  11        8.49       16.91      6.65 o 
  -5  15  11      129.78      129.73      9.32 o 
  -4  15  11      175.35      142.83      9.36 o 
  -3  15  11      173.44      166.26      9.48 o 
  -2  15  11     1290.28     1194.71     20.88 o 
  -1  15  11     1016.72      952.27     15.28 o 
   0  15  11     1028.28     1073.61     15.15 o 
   1  15  11       19.14       24.32      2.94 o 
   2  15  11      154.71      167.14      7.08 o 
   3  15  11      506.82      502.46      9.36 o 
   4  15  11       56.53       49.34     11.81 o 
   5  15  11       17.74       17.64      6.12 o 
  -6  16  11       69.96       66.36     10.93 o 
  -5  16  11      174.85      221.58     12.13 o 
  -4  16  11      757.77      743.79     20.83 o 
  -3  16  11       72.44       69.98      6.75 o 
  -2  16  11      100.22      111.70     11.12 o 
  -1  16  11      510.04      530.06     10.64 o 
   0  16  11     1047.00     1076.79     18.00 o 
   1  16  11       21.83       18.68      3.12 o 
   2  16  11      178.52      182.51      6.38 o 
   3  16  11      350.20      341.59      7.64 o 
   4  16  11       20.10        9.52      5.20 o 
   5  16  11       88.99      101.09      9.88 o 
  -6  17  11        7.52       -1.62      7.19 o 
  -5  17  11        0.06        1.63      4.43 o 
  -4  17  11       21.87       22.10      5.20 o 
  -3  17  11       27.29       23.48      5.30 o 
  -2  17  11        0.41       -2.03      2.46 o 
  -1  17  11        5.77        1.75      2.51 o 
   0  17  11       20.38       16.65      3.64 o 
   1  17  11      148.59      134.97      6.24 o 
   2  17  11       37.08       27.41      3.32 o 
   3  17  11       59.74       53.62      3.93 o 
   4  17  11        1.81       -5.78      4.42 o 
   5  17  11       67.26       68.30      8.94 o 
  -6  18  11        3.41        4.76      7.72 o 
  -5  18  11       33.88       25.11      5.94 o 
  -4  18  11       10.20       10.00      4.71 o 
  -3  18  11     1122.67     1035.63     23.56 o 
  -2  18  11        0.01       -2.30      3.36 o 
  -1  18  11       16.12       12.00      4.10 o 
   0  18  11        5.36        3.12      3.17 o 
   1  18  11        1.92       -2.84      2.43 o 
   2  18  11       37.14       41.45      4.61 o 
   3  18  11       37.64       37.36      3.53 o 
   4  18  11        0.04       -4.34      5.82 o 
   5  18  11       45.50       64.58     17.67 o 
  -5  19  11       58.80       62.47     11.19 o 
  -4  19  11      111.55      118.87      9.16 o 
  -3  19  11        2.78        3.24      4.11 o 
  -2  19  11      141.89      136.00      6.54 o 
  -1  19  11      344.87      354.41     13.67 o 
   0  19  11       60.41       60.15     11.41 o 
   1  19  11      245.73      246.49      8.04 o 
   2  19  11       34.29       34.12      3.84 o 
   3  19  11      226.04      237.72     11.14 o 
   4  19  11       52.24       42.94     14.88 o 
   5  19  11       34.72       35.15     16.87 o 
  -5  20  11       43.92       41.21     10.70 o 
  -4  20  11       27.09       14.44      6.25 o 
  -3  20  11      209.42      189.63     12.48 o 
  -2  20  11       29.29       19.22      4.95 o 
  -1  20  11      147.50      163.21      8.66 o 
   0  20  11       67.27       51.76      5.33 o 
   1  20  11       21.66       16.03      3.34 o 
   2  20  11       62.17       57.86      4.73 o 
   3  20  11        0.10        1.68      2.66 o 
   4  20  11        0.22       -6.18      6.38 o 
  -5  21  11      173.45      169.34     23.69 o 
  -4  21  11      103.66      110.02     10.60 o 
  -3  21  11        0.60       -2.60      5.99 o 
  -2  21  11      598.16      624.26     14.76 o 
  -1  21  11       45.87       39.10      4.85 o 
   0  21  11        0.12       -5.07      3.31 o 
   1  21  11      238.01      254.80      8.44 o 
   2  21  11      652.91      667.68     14.02 o 
   3  21  11      408.08      433.65     10.50 o 
   4  21  11       89.19       75.83     11.68 o 
  -4  22  11      424.75      442.72     36.35 o 
  -3  22  11       12.53       12.70      6.12 o 
  -2  22  11       97.09       99.34      7.60 o 
  -1  22  11      209.12      232.02      9.68 o 
   0  22  11       40.73       36.67      7.16 o 
   1  22  11       44.33       41.65      4.38 o 
   2  22  11       40.03       39.21      4.42 o 
   3  22  11       62.78       56.21      6.58 o 
   4  22  11       52.37       17.42     14.33 o 
  -4  23  11        2.67        3.84      8.71 o 
  -3  23  11      123.73      110.70     10.64 o 
  -2  23  11      426.04      440.81     12.40 o 
  -1  23  11       93.86       67.77      6.10 o 
   0  23  11       67.04       62.48      6.05 o 
   1  23  11      389.93      406.73     11.00 o 
   2  23  11      164.46      166.39      9.17 o 
   3  23  11      214.78      223.41      7.93 o 
  -3  24  11      144.37      181.44     13.21 o 
  -2  24  11       18.21        4.42      6.24 o 
  -1  24  11       28.72       11.79      5.22 o 
   0  24  11       67.33       67.93      6.41 o 
   1  24  11      188.45      195.05      9.38 o 
   2  24  11       65.20       65.38      5.44 o 
   3  24  11        1.17       -6.53      4.66 o 
  -3  25  11       62.59       61.75     10.65 o 
  -2  25  11       45.49       32.01      9.54 o 
  -1  25  11      188.49      178.00     10.93 o 
   0  25  11      656.40      722.26     17.99 o 
   1  25  11       27.58       17.83      4.08 o 
   2  25  11      146.07      137.87      7.21 o 
  -2  26  11       59.40       48.23     14.88 o 
  -1  26  11       45.88       54.45     12.60 o 
   0  26  11        7.71        6.00      3.81 o 
   1  26  11       27.13       16.89      4.21 o 
  -1  27  11       33.81       17.87      6.60 o 
   0  27  11       32.16       35.06      5.11 o 
  -7   0  12        0.58       -1.43      9.73 o 
  -6   0  12      103.66      107.29     17.89 o 
  -5   0  12      888.26      899.20     43.23 o 
  -4   0  12       89.84       94.50     23.27 o 
  -3   0  12      173.58      178.65     10.71 o 
  -2   0  12        1.63        0.93      3.36 o 
  -1   0  12      560.13      540.33     11.04 o 
   0   0  12     1066.31     1050.42     18.08 o 
   1   0  12       11.76        4.83      2.57 o 
   2   0  12       75.03       66.92      4.44 o 
   3   0  12      858.62      824.56     18.10 o 
   4   0  12       22.77        0.56      6.17 o 
   5   0  12        8.32       -0.80      6.31 o 
   6   0  12       72.32       48.34     13.18 o 
  -7   1  12      548.36      549.09     25.38 o 
  -6   1  12      141.81      163.26     15.10 o 
  -5   1  12        5.96        1.53      5.91 o 
  -4   1  12       58.44       63.70      5.58 o 
  -3   1  12       52.76       50.57      4.76 o 
  -2   1  12      189.68      200.72     10.59 o 
  -1   1  12      307.17      319.67      5.74 o 
   0   1  12      291.22      302.32      5.72 o 
   1   1  12       22.01       23.12      2.05 o 
   2   1  12       74.50       81.99      3.56 o 
   3   1  12      599.07      582.39     13.49 o 
   4   1  12       65.17       56.78      8.08 o 
   5   1  12       11.62       15.99      6.32 o 
   6   1  12        1.03       -5.82      5.85 o 
  -7   2  12       25.74       27.84      7.02 o 
  -6   2  12      556.69      579.04     39.47 o 
  -5   2  12       98.38      135.65      9.85 o 
  -4   2  12      220.02      218.67     10.48 o 
  -3   2  12      568.73      572.85     13.66 o 
  -2   2  12     3698.16     3644.85     57.63 o 
  -1   2  12     1183.06     1144.90     13.40 o 
   0   2  12      111.60      103.54      3.61 o 
   1   2  12        7.35       12.49      1.77 o 
   2   2  12      234.33      248.03      5.35 o 
   3   2  12      332.79      328.67      7.33 o 
   4   2  12       14.51       15.93      5.84 o 
   5   2  12       24.98       27.33      7.19 o 
   6   2  12        0.02        0.13      6.20 o 
  -7   3  12      107.24      103.38     10.90 o 
  -6   3  12      119.82      138.73     12.63 o 
  -5   3  12       56.54       74.21      7.66 o 
  -4   3  12        2.41        2.67      3.64 o 
  -3   3  12      120.13      129.97      6.96 o 
  -2   3  12     1715.19     1707.90     28.73 o 
  -1   3  12        4.13        1.78      1.40 o 
   0   3  12      800.31      819.40     11.87 o 
   1   3  12      277.22      318.67      6.02 o 
   2   3  12      710.82      745.59     11.03 o 
   3   3  12      137.34      130.79      4.54 o 
   4   3  12      285.45      263.75     18.52 o 
   5   3  12      796.39      843.52     47.50 o 
   6   3  12      219.77      198.39     16.69 o 
  -7   4  12        0.02        2.96      7.17 o 
  -6   4  12        0.02       -2.46      4.39 o 
  -5   4  12       42.36       34.33      5.95 o 
  -4   4  12       68.46       87.29      8.50 o 
  -3   4  12      256.36      301.46     11.76 o 
  -2   4  12     1187.34     1125.62     20.83 o 
  -1   4  12       20.68       23.37      2.02 o 
   0   4  12      933.33      971.72     12.14 o 
   1   4  12     1250.21     1200.23     14.37 o 
   2   4  12      656.53      628.71      9.92 o 
   3   4  12      256.54      252.38      5.95 o 
   4   4  12      100.42      110.49     10.75 o 
   5   4  12      426.12      453.74     20.78 o 
   6   4  12       60.86       46.56      9.81 o 
  -7   5  12      427.15      448.62     28.79 o 
  -6   5  12       37.36       48.91      8.20 o 
  -5   5  12        8.91        4.95      4.34 o 
  -4   5  12      448.66      458.19     15.65 o 
  -3   5  12      291.26      219.67     10.26 o 
  -2   5  12      607.33      581.36     13.28 o 
  -1   5  12        8.74        9.65      1.85 o 
   0   5  12        3.54        3.32      1.44 o 
   1   5  12        1.88        1.69      1.42 o 
   2   5  12      434.54      443.03      8.06 o 
   3   5  12        0.84       -3.03      1.67 o 
   4   5  12        1.85       -4.12      3.66 o 
   5   5  12      170.80      140.10     13.09 o 
   6   5  12       75.33       67.68     21.04 o 
  -7   6  12       36.76       48.54      7.14 o 
  -6   6  12        7.73        9.48      4.66 o 
  -5   6  12       20.41       22.17      5.62 o 
  -4   6  12      127.07      102.47      8.47 o 
  -3   6  12      498.51      421.87     16.60 o 
  -2   6  12     1252.01     1186.04     26.32 o 
  -1   6  12     2223.37     2132.96     24.32 o 
   0   6  12      278.31      308.34      5.89 o 
   1   6  12      304.62      320.99      6.12 o 
   2   6  12      340.76      289.04      6.38 o 
   3   6  12       41.93       43.51      3.02 o 
   4   6  12       17.15        5.17      6.94 o 
   5   6  12       69.65       65.38      9.64 o 
   6   6  12       21.51       12.73      7.17 o 
  -7   7  12       55.72       74.03      8.04 o 
  -6   7  12      129.26      161.32     15.05 o 
  -5   7  12        2.41       -0.87      4.09 o 
  -4   7  12       11.61       11.43      4.34 o 
  -3   7  12      205.71      175.33     10.52 o 
  -2   7  12      139.91      132.47      8.65 o 
  -1   7  12       28.21       22.35      2.39 o 
   0   7  12      947.70      912.90     11.72 o 
   1   7  12        0.03       -0.17      1.69 o 
   2   7  12       96.96       69.10      3.54 o 
   3   7  12      339.62      324.56      6.88 o 
   4   7  12       64.72       68.75      8.97 o 
   5   7  12       24.85       29.22      7.65 o 
   6   7  12       13.38       10.63      7.41 o 
  -7   8  12      184.31      181.95     11.59 o 
  -6   8  12        0.06        3.33      4.54 o 
  -5   8  12        9.34       10.68      4.22 o 
  -4   8  12       27.62       26.93      5.52 o 
  -3   8  12     1700.62     1554.84     33.47 o 
  -2   8  12      150.58      146.44      9.15 o 
  -1   8  12       25.81       27.13      3.24 o 
   0   8  12        1.87        1.75      1.49 o 
   1   8  12        3.55        4.96      1.66 o 
   2   8  12        5.48        4.72      2.55 o 
   3   8  12       31.22       34.64      2.85 o 
   4   8  12       20.85        9.70      9.40 o 
   5   8  12       17.20       14.61      6.62 o 
   6   8  12       59.08       75.99     11.52 o 
  -7   9  12      140.96      139.76     12.63 o 
  -6   9  12       30.52       25.68      5.78 o 
  -5   9  12       14.58       18.96      4.78 o 
  -4   9  12       18.87       13.19      4.11 o 
  -3   9  12      181.52      190.90     10.32 o 
  -2   9  12      261.83      271.38     11.25 o 
  -1   9  12     1354.68     1337.51     18.39 o 
   0   9  12       39.89       47.99      2.73 o 
   1   9  12      118.52      119.68      4.43 o 
   2   9  12      117.45      129.26      4.80 o 
   3   9  12       20.80       25.70      3.46 o 
   4   9  12       12.49       14.70      4.83 o 
   5   9  12       63.91       76.79     10.19 o 
   6   9  12        0.00       -6.25      6.14 o 
  -7  10  12       11.31       -1.66      6.16 o 
  -6  10  12       79.70       69.45      7.65 o 
  -5  10  12       11.64       17.98      4.82 o 
  -4  10  12      259.21      246.24     10.38 o 
  -3  10  12       60.29       55.00     10.50 o 
  -2  10  12       27.98       36.61      5.48 o 
  -1  10  12      380.17      374.72     14.36 o 
   0  10  12      376.69      355.32      7.19 o 
   1  10  12      357.95      333.84      6.97 o 
   2  10  12      447.66      392.17      7.79 o 
   3  10  12      140.81      160.87      7.41 o 
   4  10  12       16.97       19.55      5.21 o 
   5  10  12       20.61       22.64      7.28 o 
   6  10  12        7.86        9.49      7.81 o 
  -6  11  12       57.02       60.69      7.30 o 
  -5  11  12       62.70       56.34      6.66 o 
  -4  11  12       19.52       33.52      5.19 o 
  -3  11  12      279.77      291.11     10.75 o 
  -2  11  12       28.06       32.24      4.72 o 
  -1  11  12      921.67      948.55     16.14 o 
   0  11  12      790.17      749.03     10.66 o 
   1  11  12        4.98        1.85      1.82 o 
   2  11  12       49.59       44.57      3.20 o 
   3  11  12      427.24      414.25      8.23 o 
   4  11  12      112.74      102.26     10.49 o 
   5  11  12        3.69        6.96      5.86 o 
   6  11  12       20.23       27.79      8.92 o 
  -6  12  12       72.88       77.50      8.11 o 
  -5  12  12      151.73      159.75     10.14 o 
  -4  12  12       87.16       85.62      7.38 o 
  -3  12  12      660.82      633.58     16.49 o 
  -2  12  12      133.68      145.84      8.31 o 
  -1  12  12     1696.38     1666.18     22.72 o 
   0  12  12      355.65      343.22      7.31 o 
   1  12  12       19.01       22.06      2.76 o 
   2  12  12      444.21      448.68      8.60 o 
   3  12  12       29.51       37.48      4.41 o 
   4  12  12       31.51       37.41      6.31 o 
   5  12  12      190.31      212.43     16.28 o 
   6  12  12        1.95       -1.93      7.00 o 
  -6  13  12        1.86        3.81      4.83 o 
  -5  13  12       22.66       20.33      5.09 o 
  -4  13  12       30.50       20.05      4.76 o 
  -3  13  12      194.31      177.26      9.66 o 
  -2  13  12        1.51        1.50      3.30 o 
  -1  13  12      332.55      333.56      8.11 o 
   0  13  12      276.80      264.66      6.55 o 
   1  13  12      303.72      297.56      7.45 o 
   2  13  12       66.25       58.66      3.67 o 
   3  13  12      895.06      866.24     13.16 o 
   4  13  12      163.77      150.00     14.24 o 
   5  13  12       72.68       50.63     10.60 o 
  -6  14  12       42.40       43.92      8.11 o 
  -5  14  12       68.35       61.27      7.04 o 
  -4  14  12      454.97      450.17     14.71 o 
  -3  14  12       45.12       46.38      5.74 o 
  -2  14  12      376.48      333.53     11.43 o 
  -1  14  12      653.05      617.79     13.26 o 
   0  14  12      239.74      240.95      7.54 o 
   1  14  12      112.51      109.11      5.05 o 
   2  14  12      574.14      592.87     11.19 o 
   3  14  12     1429.67     1493.46     19.51 o 
   4  14  12       52.40       67.46     10.52 o 
   5  14  12        0.99       19.75      7.66 o 
  -6  15  12       47.77       30.34      6.85 o 
  -5  15  12       22.58       19.88      5.51 o 
  -4  15  12       17.44       16.14      4.97 o 
  -3  15  12      140.67      125.68      8.60 o 
  -2  15  12      389.63      343.66     11.86 o 
  -1  15  12        2.63        1.77      2.40 o 
   0  15  12      238.19      245.33     10.71 o 
   1  15  12      221.65      230.07      9.04 o 
   2  15  12      943.57      945.92     15.22 o 
   3  15  12      162.84      170.41      5.85 o 
   4  15  12        2.73        1.49      4.70 o 
   5  15  12      146.42      149.53     14.23 o 
  -6  16  12       49.10       35.17      9.63 o 
  -5  16  12       40.54       47.08      6.66 o 
  -4  16  12       98.25      108.42     17.99 o 
  -3  16  12     1268.39     1288.46     26.95 o 
  -2  16  12      106.78      108.43      7.85 o 
  -1  16  12       27.88       25.14      3.25 o 
   0  16  12      667.25      673.81     13.41 o 
   1  16  12      349.37      327.05      8.97 o 
   2  16  12        6.19        6.51      2.66 o 
   3  16  12      110.63      119.13      6.99 o 
   4  16  12       58.52       56.43      7.58 o 
   5  16  12      353.58      372.11     24.81 o 
  -5  17  12       15.14       14.01      5.58 o 
  -4  17  12       89.71       96.60      8.39 o 
  -3  17  12      234.26      237.91     11.33 o 
  -2  17  12        7.85        4.69      4.15 o 
  -1  17  12       13.67        9.17      3.13 o 
   0  17  12        3.06        3.21      2.67 o 
   1  17  12       72.20       70.83      4.95 o 
   2  17  12        1.14       -4.76      2.38 o 
   3  17  12       25.01       23.79      3.29 o 
   4  17  12        7.23        3.99     10.40 o 
   5  17  12      258.53      282.96     14.73 o 
  -5  18  12      220.49      242.99     15.35 o 
  -4  18  12       19.41       35.80      6.20 o 
  -3  18  12      326.34      330.76     12.84 o 
  -2  18  12      211.74      216.93     10.79 o 
  -1  18  12      280.12      296.30      8.31 o 
   0  18  12       69.60       73.88      8.53 o 
   1  18  12      110.40       93.68      5.67 o 
   2  18  12       28.54       24.25      3.65 o 
   3  18  12        2.53       -3.12      2.47 o 
   4  18  12       42.32       28.28     10.45 o 
  -5  19  12      136.13      123.53     11.99 o 
  -4  19  12        4.20       -1.74      4.61 o 
  -3  19  12      151.38      110.78      9.64 o 
  -2  19  12       12.60       18.11      4.95 o 
  -1  19  12        0.72        2.71      2.80 o 
   0  19  12      489.90      510.65     11.88 o 
   1  19  12       62.34       59.92      6.33 o 
   2  19  12        0.21       -0.82      2.80 o 
   3  19  12       19.90       14.76      3.18 o 
   4  19  12        3.81        4.13      6.88 o 
  -5  20  12       22.81       23.86      8.72 o 
  -4  20  12      121.70      163.95     11.02 o 
  -3  20  12      123.21      143.24      9.92 o 
  -2  20  12      113.85      111.03      9.86 o 
  -1  20  12      262.62      269.66      9.87 o 
   0  20  12      112.57       99.86      5.99 o 
   1  20  12       17.09        7.96      4.57 o 
   2  20  12        1.37       -2.33      3.05 o 
   3  20  12        2.22        0.54      2.80 o 
   4  20  12       50.43       55.92     10.56 o 
  -4  21  12      355.78      353.17     16.53 o 
  -3  21  12        0.04        0.44      5.63 o 
  -2  21  12        0.30        4.11      5.13 o 
  -1  21  12       87.20       89.14      6.58 o 
   0  21  12        9.27        2.58      3.19 o 
   1  21  12       47.22       41.21      4.50 o 
   2  21  12       50.57       39.40      4.46 o 
   3  21  12       68.98       53.46      6.03 o 
  -4  22  12      316.05      334.49     19.90 o 
  -3  22  12      243.46      240.46     14.64 o 
  -2  22  12      183.68      181.10     12.51 o 
  -1  22  12       40.20       24.65      5.79 o 
   0  22  12      170.38      170.36      7.72 o 
   1  22  12        0.06       -0.53      3.10 o 
   2  22  12       37.82       35.49      4.43 o 
   3  22  12       80.90       74.67      5.21 o 
  -3  23  12       41.62       35.98      9.18 o 
  -2  23  12       16.66        9.72      6.11 o 
  -1  23  12       25.56       11.35      5.42 o 
   0  23  12       89.68       80.93      5.89 o 
   1  23  12        9.38        4.50      3.42 o 
   2  23  12       77.78       75.58      5.68 o 
   3  23  12       25.76       27.32      4.01 o 
  -3  24  12      200.01      188.17     16.45 o 
  -2  24  12        0.26       -3.30      7.27 o 
  -1  24  12        2.01        9.12      4.44 o 
   0  24  12        1.16       -3.02      3.48 o 
   1  24  12        9.70        3.79      3.52 o 
   2  24  12      141.81      124.39      6.96 o 
  -2  25  12       74.04       72.64     12.10 o 
  -1  25  12       70.22       65.99      7.59 o 
   0  25  12        0.34       -0.86      3.54 o 
   1  25  12        1.50       -0.41      3.59 o 
  -1  26  12      322.71      368.54     14.80 o 
   0  26  12      450.10      535.32     17.58 o 
  -7   1  13      243.32      289.07     21.51 o 
  -6   1  13       82.66       73.88     11.27 o 
  -5   1  13        0.24        5.08      5.29 o 
  -4   1  13      136.06      118.43      8.97 o 
  -3   1  13       41.69       40.74      4.59 o 
  -2   1  13      296.02      277.62      8.99 o 
  -1   1  13        0.78       -1.58      1.97 o 
   0   1  13       20.86       20.89      2.05 o 
   1   1  13      180.12      150.51      4.41 o 
   2   1  13      347.81      307.81      6.19 o 
   3   1  13      106.42      104.72      4.64 o 
   4   1  13       44.21       50.04      8.82 o 
   5   1  13      104.89      120.01     12.50 o 
   6   1  13        9.39       -3.95      6.52 o 
  -7   2  13       66.19       51.93     11.02 o 
  -6   2  13       26.16       32.09      8.71 o 
  -5   2  13       12.67       12.51      5.10 o 
  -4   2  13       32.73       45.49      6.18 o 
  -3   2  13        0.12        1.67      2.80 o 
  -2   2  13      588.20      586.97     13.73 o 
  -1   2  13       47.16       61.83      5.41 o 
   0   2  13      439.73      467.84      7.62 o 
   1   2  13      192.25      194.73      4.90 o 
   2   2  13      101.43       92.56      4.10 o 
   3   2  13       16.95       16.06      2.50 o 
   4   2  13       63.30       61.39      8.95 o 
   5   2  13       12.85       18.88      6.85 o 
   6   2  13       73.40       41.79      8.98 o 
  -7   3  13       13.86        3.56      6.26 o 
  -6   3  13       36.92       36.17     10.50 o 
  -5   3  13      219.42      217.93     12.40 o 
  -4   3  13        6.54       -2.39      3.63 o 
  -3   3  13       25.52       16.74      4.39 o 
  -2   3  13      367.30      354.31     10.22 o 
  -1   3  13     6677.99     6640.48     62.55 o 
   0   3  13      182.61      178.83      4.59 o 
   1   3  13       83.10       73.56      3.39 o 
   2   3  13      792.41      811.97     12.01 o 
   3   3  13      193.51      209.51      6.01 o 
   4   3  13        0.15       -2.11      4.08 o 
   5   3  13      316.86      323.83     17.99 o 
   6   3  13        3.64        0.38      6.79 o 
  -7   4  13      266.51      297.10     16.92 o 
  -6   4  13      483.52      438.71     22.04 o 
  -5   4  13       50.20       55.37      7.15 o 
  -4   4  13      209.94      195.25     13.85 o 
  -3   4  13      476.23      457.32     14.98 o 
  -2   4  13     2675.32     2634.88     41.54 o 
  -1   4  13     2129.65     2138.21     22.67 o 
   0   4  13      116.31      108.13      3.85 o 
   1   4  13      674.12      686.15     10.00 o 
   2   4  13      598.57      569.15     11.43 o 
   3   4  13      159.93      149.99      5.39 o 
   4   4  13      104.57      108.63     19.67 o 
   5   4  13        3.24       17.61      6.93 o 
   6   4  13        0.01       -6.57      6.58 o 
  -7   5  13      180.99      194.34     14.40 o 
  -6   5  13       31.92       40.29      7.38 o 
  -5   5  13        0.66       -1.95      4.80 o 
  -4   5  13      254.64      242.34     11.71 o 
  -3   5  13      210.62      227.11     10.73 o 
  -2   5  13        0.27        2.33      3.31 o 
  -1   5  13     1200.83     1229.28     15.90 o 
   0   5  13      143.44      130.18      4.20 o 
   1   5  13      158.75      161.56      4.55 o 
   2   5  13      190.25      197.17      6.12 o 
   3   5  13      503.49      492.17      8.86 o 
   4   5  13        0.01        3.75      5.27 o 
   5   5  13      428.14      423.23     20.42 o 
   6   5  13       67.79       95.16     28.05 o 
  -7   6  13        6.94       10.54      6.46 o 
  -6   6  13        7.66        4.20      4.70 o 
  -5   6  13      163.04      144.59     10.80 o 
  -4   6  13      822.74      812.90     22.44 o 
  -3   6  13      514.27      495.28     19.90 o 
  -2   6  13        3.79        0.65      3.04 o 
  -1   6  13      424.69      414.83      7.69 o 
   0   6  13      242.57      235.79      5.30 o 
   1   6  13        3.97        2.67      1.59 o 
   2   6  13      145.48      115.49      4.58 o 
   3   6  13       54.07       61.43      3.59 o 
   4   6  13        0.57       -0.65      8.55 o 
   5   6  13        0.71        1.86      5.84 o 
   6   6  13      100.05      117.58     13.85 o 
  -7   7  13      680.57      742.56     25.05 o 
  -6   7  13       59.68       61.59      7.33 o 
  -5   7  13       22.29       14.00      5.84 o 
  -4   7  13      649.68      624.88     19.23 o 
  -3   7  13       11.31       13.04      4.39 o 
  -2   7  13      172.57      183.21      9.35 o 
  -1   7  13      761.63      736.88     12.03 o 
   0   7  13       35.28       22.78      2.20 o 
   1   7  13       73.76       69.56      3.61 o 
   2   7  13      213.88      183.36      5.45 o 
   3   7  13        0.04        0.63      1.92 o 
   4   7  13       14.70        7.97      5.59 o 
   5   7  13        1.12        4.44      5.99 o 
   6   7  13        0.05        1.49      6.86 o 
  -7   8  13       32.97       18.09      6.73 o 
  -6   8  13      160.58      151.53     11.45 o 
  -5   8  13        4.06        3.38      4.17 o 
  -4   8  13       34.07       31.39      5.86 o 
  -3   8  13       32.46       36.35      5.64 o 
  -2   8  13      787.86      765.03     20.28 o 
  -1   8  13      853.22      826.25     13.11 o 
   0   8  13        9.37        7.57      1.77 o 
   1   8  13      269.31      268.35      6.29 o 
   2   8  13       59.26       70.59      3.78 o 
   3   8  13      148.37      156.25      5.34 o 
   4   8  13       58.85       47.67      8.11 o 
   5   8  13       64.91       88.71     11.57 o 
   6   8  13       52.59       68.86     15.56 o 
  -6   9  13      107.89      125.29      9.63 o 
  -5   9  13      395.09      431.52     15.78 o 
  -4   9  13        8.09        5.18      4.38 o 
  -3   9  13      267.99      245.91     11.73 o 
  -2   9  13      224.01      210.70     10.08 o 
  -1   9  13       18.07       14.06      2.46 o 
   0   9  13      225.31      232.26      5.86 o 
   1   9  13       85.48       75.48      3.83 o 
   2   9  13      155.91      152.14      5.24 o 
   3   9  13       28.83       29.55      2.96 o 
   4   9  13        0.03        5.98      5.39 o 
   5   9  13       45.99       40.76      8.83 o 
  -6  10  13       21.71       22.19      5.86 o 
  -5  10  13      220.19      219.97     12.02 o 
  -4  10  13       12.56       13.01      5.99 o 
  -3  10  13      164.74      194.65     11.82 o 
  -2  10  13       76.29       65.43      6.89 o 
  -1  10  13       66.24       59.46      3.77 o 
   0  10  13      377.85      412.58      7.98 o 
   1  10  13      357.74      326.88      7.08 o 
   2  10  13      571.66      588.50     10.16 o 
   3  10  13       22.46       18.22      3.60 o 
   4  10  13       90.15       94.18     12.18 o 
   5  10  13      225.16      268.43     16.65 o 
  -6  11  13       23.87       13.68      5.56 o 
  -5  11  13        0.03       -3.90      3.94 o 
  -4  11  13       17.00        8.33      5.66 o 
  -3  11  13      133.71      138.61      8.75 o 
  -2  11  13      471.06      475.46     15.87 o 
  -1  11  13      320.71      300.85      7.44 o 
   0  11  13      818.03      748.88     12.65 o 
   1  11  13       26.01       22.30      2.77 o 
   2  11  13       18.15       14.76      2.48 o 
   3  11  13        0.00       -2.04      2.09 o 
   4  11  13        0.09       -0.34      2.83 o 
   5  11  13      140.83      155.79     25.69 o 
  -6  12  13       54.35       55.79      8.17 o 
  -5  12  13        0.14        4.95      4.48 o 
  -4  12  13       41.47       44.73      6.07 o 
  -3  12  13       28.16       24.17      4.72 o 
  -2  12  13      727.64      678.60     16.89 o 
  -1  12  13      441.51      420.14      9.67 o 
   0  12  13        4.55        3.08      2.11 o 
   1  12  13      121.02      114.95      8.15 o 
   2  12  13      374.14      341.29      7.64 o 
   3  12  13       86.01       77.13      4.22 o 
   4  12  13       28.34       21.08      6.60 o 
   5  12  13        0.02        2.33      6.50 o 
  -6  13  13        0.75       -1.36      4.90 o 
  -5  13  13        1.21       -4.82      4.20 o 
  -4  13  13       24.70       24.65      5.41 o 
  -3  13  13      739.34      696.09     18.06 o 
  -2  13  13       20.84       20.36      4.39 o 
  -1  13  13       26.37       34.59      3.38 o 
   0  13  13      894.19      839.72     15.13 o 
   1  13  13        3.91       -0.21      2.15 o 
   2  13  13       66.53       57.19      4.02 o 
   3  13  13      260.68      255.94      6.80 o 
   4  13  13       85.26       60.80      7.64 o 
   5  13  13       63.75       59.31     15.03 o 
  -6  14  13        1.39       -2.86      4.83 o 
  -5  14  13       44.47       53.08      7.18 o 
  -4  14  13      338.11      361.49     13.42 o 
  -3  14  13       27.65       30.46      5.29 o 
  -2  14  13        1.71       -1.55      3.20 o 
  -1  14  13        1.51        6.20      2.50 o 
   0  14  13        0.26       -1.95      2.37 o 
   1  14  13      223.79      235.65      7.32 o 
   2  14  13      171.73      160.52      6.13 o 
   3  14  13        0.37        2.38      2.37 o 
   4  14  13      126.07      117.11     10.03 o 
   5  14  13      129.22      172.38     33.80 o 
  -6  15  13        0.63       -2.07      5.92 o 
  -5  15  13      103.55       95.10      8.68 o 
  -4  15  13        9.54        7.02      4.46 o 
  -3  15  13       56.66       56.38      6.59 o 
  -2  15  13        0.64       -1.20      3.43 o 
  -1  15  13      121.46      122.26      5.66 o 
   0  15  13     1051.53     1033.11     17.80 o 
   1  15  13     1107.26     1063.28     18.32 o 
   2  15  13       73.27       72.86      7.22 o 
   3  15  13        3.18       -3.79      2.35 o 
   4  15  13      176.18      168.87     11.67 o 
   5  15  13     1234.97     1303.04     40.49 o 
  -5  16  13      107.38      108.46      9.25 o 
  -4  16  13      238.71      230.12     14.63 o 
  -3  16  13      275.96      292.13     25.22 o 
  -2  16  13       76.10       72.83      6.91 o 
  -1  16  13        6.04        5.38      2.75 o 
   0  16  13      292.45      283.29      8.53 o 
   1  16  13     1316.92     1285.26     21.16 o 
   2  16  13      424.55      447.90     10.04 o 
   3  16  13      103.43      102.65      5.26 o 
   4  16  13       46.11       43.36     12.09 o 
  -5  17  13        5.09       -1.07      5.03 o 
  -4  17  13        6.65       -0.87      4.47 o 
  -3  17  13      258.23      296.50     12.52 o 
  -2  17  13       37.32       35.39      5.60 o 
  -1  17  13       77.80       76.73      4.89 o 
   0  17  13      415.45      425.70     10.59 o 
   1  17  13      950.48      923.97     17.00 o 
   2  17  13        0.14       -3.51      2.52 o 
   3  17  13       46.76       39.54      3.86 o 
   4  17  13       19.18       24.90      9.57 o 
  -5  18  13        1.04        1.77      6.01 o 
  -4  18  13       18.22       18.89      5.67 o 
  -3  18  13        2.81       -0.34      4.57 o 
  -2  18  13      199.82      201.27     10.81 o 
  -1  18  13      479.05      462.44     12.65 o 
   0  18  13        1.01       -1.69      2.68 o 
   1  18  13      119.98      103.24      5.97 o 
   2  18  13      148.56      144.16      6.87 o 
   3  18  13       35.67       29.56      5.10 o 
   4  18  13      135.04      139.28     14.66 o 
  -5  19  13        0.27       -2.83      5.82 o 
  -4  19  13      314.32      321.07     15.73 o 
  -3  19  13        4.62        4.73      4.62 o 
  -2  19  13       11.01       12.52      4.70 o 
  -1  19  13        0.23       -2.06      3.38 o 
   0  19  13        9.06        5.78      3.34 o 
   1  19  13       15.01       13.32      3.42 o 
   2  19  13        0.81       -3.29      2.72 o 
   3  19  13       25.61       17.50      3.38 o 
   4  19  13       51.09       49.48     10.39 o 
  -4  20  13      934.25      922.85     27.70 o 
  -3  20  13       59.29       64.54      7.55 o 
  -2  20  13       54.16       46.14      6.57 o 
  -1  20  13      136.05      144.15     13.30 o 
   0  20  13      157.76      179.97      7.81 o 
   1  20  13      688.34      723.82     15.05 o 
   2  20  13       25.89       15.97      3.69 o 
   3  20  13       62.84       61.35      4.95 o 
  -4  21  13      191.23      182.95     16.68 o 
  -3  21  13       12.19        7.56      7.35 o 
  -2  21  13        1.41        6.02      5.86 o 
  -1  21  13      222.61      227.73     11.89 o 
   0  21  13       13.65       11.34      3.52 o 
   1  21  13        0.56       -1.90      3.06 o 
   2  21  13        2.53        1.24      3.48 o 
   3  21  13      160.86      187.62     14.37 o 
  -3  22  13      344.49      356.27     16.61 o 
  -2  22  13      101.58       96.42     14.60 o 
  -1  22  13      676.70      726.62     17.49 o 
   0  22  13      478.63      521.89     16.51 o 
   1  22  13        2.75        1.27      3.23 o 
   2  22  13       10.81        8.33      3.66 o 
   3  22  13       45.65       45.48      4.69 o 
  -3  23  13       52.56       66.25     11.35 o 
  -2  23  13      187.29      168.32     15.95 o 
  -1  23  13        2.07       -0.57      4.23 o 
   0  23  13        4.75        3.28      4.49 o 
   1  23  13      153.05      144.64      8.73 o 
   2  23  13        3.46       -0.87      3.36 o 
  -2  24  13      244.55      295.10     30.28 o 
  -1  24  13       68.27       64.04      6.36 o 
   0  24  13       71.02       61.18      5.52 o 
   1  24  13      211.85      212.22     12.63 o 
  -1  25  13      338.57      331.01     13.46 o 
   0  25  13       70.39       64.57      5.80 o 
  -7   0  14       47.48       45.08     14.86 o 
  -6   0  14       31.65       35.84     13.05 o 
  -5   0  14       52.36       79.71     15.71 o 
  -4   0  14        8.59        0.29      6.49 o 
  -3   0  14        6.05        8.30      4.61 o 
  -2   0  14       13.20       13.14      4.58 o 
  -1   0  14        5.88        0.71      2.33 o 
   0   0  14       13.74       12.12      2.80 o 
   1   0  14       69.39       76.40      5.23 o 
   2   0  14      924.19      806.82     18.44 o 
   3   0  14       64.42       67.95      5.83 o 
   4   0  14       18.96       26.77     10.22 o 
   5   0  14       85.79       83.62     16.40 o 
  -7   1  14       25.91       23.40      9.12 o 
  -6   1  14       36.09       28.46      8.51 o 
  -5   1  14       62.03       76.13     10.72 o 
  -4   1  14      232.56      241.58     11.65 o 
  -3   1  14      228.77      255.08      9.32 o 
  -2   1  14      346.72      347.23     10.42 o 
  -1   1  14       72.58       73.40      3.31 o 
   0   1  14      710.00      718.56     10.25 o 
   1   1  14      815.91      821.63     11.41 o 
   2   1  14       25.81       23.25      2.58 o 
   3   1  14       20.77       22.49      2.87 o 
   4   1  14       73.19       87.75     10.60 o 
   5   1  14      419.64      508.91     22.94 o 
  -7   2  14        1.67        1.38      7.62 o 
  -6   2  14      127.75      154.78     15.69 o 
  -5   2  14        5.03        4.08      5.77 o 
  -4   2  14        8.25        4.93      4.21 o 
  -3   2  14       70.52       78.57      7.40 o 
  -2   2  14        0.62        2.52      2.63 o 
  -1   2  14      848.34      863.71     11.34 o 
   0   2  14        8.70        6.06      1.74 o 
   1   2  14       69.94       74.89      3.57 o 
   2   2  14       49.88       35.45      2.96 o 
   3   2  14       20.94       21.66      2.82 o 
   4   2  14       28.54       28.71      7.34 o 
   5   2  14       52.86       57.22      9.92 o 
  -7   3  14      163.06      198.15     14.99 o 
  -6   3  14       28.93       34.13      8.95 o 
  -5   3  14      250.07      245.96     13.00 o 
  -4   3  14        0.37       -3.15      3.64 o 
  -3   3  14      603.25      616.09     22.60 o 
  -2   3  14      651.61      659.61     15.23 o 
  -1   3  14      610.17      614.75      9.08 o 
   0   3  14        0.14        1.89      1.58 o 
   1   3  14      121.17      114.53      4.25 o 
   2   3  14      262.04      277.26      6.62 o 
   3   3  14       57.73       65.76      4.70 o 
   4   3  14        5.71        4.42      4.80 o 
   5   3  14        0.37        3.07      5.93 o 
  -7   4  14       27.80       36.07      9.02 o 
  -6   4  14      117.77      135.77     24.61 o 
  -5   4  14       15.05       17.73      5.68 o 
  -4   4  14        8.47       -0.40      4.57 o 
  -3   4  14       88.88       93.54      8.08 o 
  -2   4  14      406.82      411.46     14.10 o 
  -1   4  14      762.94      765.03     10.52 o 
   0   4  14      270.03      258.51      5.71 o 
   1   4  14       48.72       41.17      2.83 o 
   2   4  14      268.45      261.80      6.45 o 
   3   4  14       10.21       10.65      2.52 o 
   4   4  14       19.99       22.61      6.37 o 
   5   4  14       40.14       40.42      9.20 o 
  -6   5  14        2.11        3.29      6.96 o 
  -5   5  14       47.19       42.90      7.16 o 
  -4   5  14      302.02      318.73     13.74 o 
  -3   5  14       95.25      100.15      8.31 o 
  -2   5  14        0.54        6.56      3.76 o 
  -1   5  14        1.54        1.46      1.76 o 
   0   5  14      481.38      466.34      7.86 o 
   1   5  14       20.73       14.69      2.07 o 
   2   5  14      316.16      320.01      7.18 o 
   3   5  14      485.93      475.75      9.83 o 
   4   5  14       42.42       34.65      7.32 o 
   5   5  14       21.93       19.13      7.23 o 
  -6   6  14       80.02       71.83      8.02 o 
  -5   6  14        0.24       -6.51      4.11 o 
  -4   6  14       50.91       42.67      6.49 o 
  -3   6  14        0.24       -1.11      3.44 o 
  -2   6  14      570.61      528.27     18.93 o 
  -1   6  14        1.40        0.02      1.88 o 
   0   6  14        3.00        3.44      1.69 o 
   1   6  14       44.92       48.01      3.17 o 
   2   6  14     1088.34     1080.85     15.14 o 
   3   6  14      315.08      305.30      7.59 o 
   4   6  14       14.57       15.72     12.32 o 
   5   6  14       36.83       37.36      8.78 o 
  -6   7  14      119.81      117.45      9.63 o 
  -5   7  14        9.08        3.85      4.85 o 
  -4   7  14       17.82       21.88      7.18 o 
  -3   7  14      428.56      389.23     14.66 o 
  -2   7  14      224.66      247.87     11.21 o 
  -1   7  14        4.82        0.87      1.97 o 
   0   7  14        1.39       -1.14      1.57 o 
   1   7  14       39.87       33.58      3.15 o 
   2   7  14      279.73      285.51      6.87 o 
   3   7  14      511.01      536.52      9.73 o 
   4   7  14       78.19       88.84      6.03 o 
   5   7  14        2.00        6.78      6.49 o 
  -6   8  14      240.75      245.18     21.59 o 
  -5   8  14       16.29       11.02      4.85 o 
  -4   8  14       13.09       10.15      4.99 o 
  -3   8  14       24.25       14.23      4.89 o 
  -2   8  14      650.15      588.99     17.80 o 
  -1   8  14      291.77      266.50      7.07 o 
   0   8  14      162.47      161.38      5.21 o 
   1   8  14      113.74      111.88      4.64 o 
   2   8  14      113.75      101.34      4.62 o 
   3   8  14       25.09       15.75      2.60 o 
   4   8  14        0.47       -0.72      2.98 o 
   5   8  14        5.55        5.64      6.48 o 
  -6   9  14       49.53       56.89      8.64 o 
  -5   9  14      246.53      232.84     13.73 o 
  -4   9  14        0.36       -4.82      4.15 o 
  -3   9  14        0.63        3.07      4.09 o 
  -2   9  14        0.03       -0.70      3.47 o 
  -1   9  14      380.37      359.35      9.31 o 
   0   9  14       29.21       28.42      2.72 o 
   1   9  14        2.59        6.01      2.08 o 
   2   9  14      115.68      117.88      4.91 o 
   3   9  14        0.83       -0.46      2.06 o 
   4   9  14       88.69       88.98      6.11 o 
   5   9  14        4.65        4.04      6.86 o 
  -6  10  14       87.79      113.01      9.80 o 
  -5  10  14       28.27       18.34      5.62 o 
  -4  10  14       84.07       71.15      7.15 o 
  -3  10  14       11.37        9.64      7.33 o 
  -2  10  14        4.03        3.22      3.99 o 
  -1  10  14      215.19      194.88      6.89 o 
   0  10  14      275.36      258.04      6.42 o 
   1  10  14       24.73       16.51      2.71 o 
   2  10  14      295.11      296.17      7.18 o 
   3  10  14       10.70       11.26      2.49 o 
   4  10  14       22.78       20.85      3.96 o 
   5  10  14       48.59       59.14     10.20 o 
  -6  11  14       49.41       52.66      7.59 o 
  -5  11  14      298.77      360.71     14.03 o 
  -4  11  14      194.96      224.70     11.87 o 
  -3  11  14      140.60      137.19      8.97 o 
  -2  11  14       73.91       94.85      8.43 o 
  -1  11  14        0.13       -1.45      2.26 o 
   0  11  14       30.23       23.51      2.94 o 
   1  11  14        0.06        1.48      2.22 o 
   2  11  14       13.55       14.91      2.57 o 
   3  11  14       85.00       82.04      4.41 o 
   4  11  14        2.21       -0.31      3.08 o 
   5  11  14        1.27        2.17      8.83 o 
  -6  12  14        2.07        1.05      5.18 o 
  -5  12  14        0.03       -4.81      4.38 o 
  -4  12  14       12.21       19.85      5.27 o 
  -3  12  14       16.12       14.03      4.45 o 
  -2  12  14       36.34       43.31      5.35 o 
  -1  12  14       31.58       22.83      3.08 o 
   0  12  14       12.23        5.08      2.63 o 
   1  12  14       71.62       57.58      4.09 o 
   2  12  14       37.66       41.20      3.70 o 
   3  12  14       80.78       72.14      4.26 o 
   4  12  14       82.82       72.25     10.74 o 
   5  12  14      224.90      252.76     29.61 o 
  -6  13  14       41.52       36.11      7.16 o 
  -5  13  14      135.70      143.54     10.33 o 
  -4  13  14      213.60      202.93     12.48 o 
  -3  13  14       76.87       73.52      7.18 o 
  -2  13  14       66.95       76.21      6.86 o 
  -1  13  14       36.74       40.55      3.72 o 
   0  13  14     1048.67      987.17     17.17 o 
   1  13  14      203.49      200.26      6.76 o 
   2  13  14       95.46       94.10      5.05 o 
   3  13  14       40.37       37.00      4.20 o 
   4  13  14      303.71      314.38     17.14 o 
   5  13  14       52.93       72.31     15.89 o 
  -5  14  14      100.82       99.75      9.19 o 
  -4  14  14        3.03        3.36      4.42 o 
  -3  14  14       35.28       27.62      5.40 o 
  -2  14  14      291.16      312.71     11.76 o 
  -1  14  14       96.60       93.56      5.16 o 
   0  14  14      211.50      173.24      7.03 o 
   1  14  14     1138.35     1130.99     20.16 o 
   2  14  14        0.17        1.35      2.51 o 
   3  14  14      286.56      275.43      7.81 o 
   4  14  14     1447.42     1421.18     33.87 o 
  -5  15  14      366.14      449.65     22.79 o 
  -4  15  14      129.52      153.00     10.54 o 
  -3  15  14      576.79      577.46     16.93 o 
  -2  15  14      551.87      587.80     16.48 o 
  -1  15  14      287.05      304.73      8.53 o 
   0  15  14       46.27       39.44      4.02 o 
   1  15  14      436.19      407.88     10.51 o 
   2  15  14      159.08      166.11      7.75 o 
   3  15  14      115.07      125.60      5.82 o 
   4  15  14      309.01      324.66     18.63 o 
  -5  16  14       54.86       64.66      8.01 o 
  -4  16  14      108.24      106.54      9.02 o 
  -3  16  14        9.21       17.08      5.21 o 
  -2  16  14        2.34        3.59      4.12 o 
  -1  16  14       17.37       16.68      3.27 o 
   0  16  14      105.82       95.30      8.46 o 
   1  16  14      261.70      269.10      8.72 o 
   2  16  14       38.03       37.04      3.83 o 
   3  16  14       43.51       43.85      4.11 o 
   4  16  14      205.73      197.29     19.08 o 
  -5  17  14      218.09      217.48     17.09 o 
  -4  17  14        2.25        5.71      5.19 o 
  -3  17  14       36.06       23.58      5.62 o 
  -2  17  14      495.93      511.24     15.58 o 
  -1  17  14       18.04       13.44      3.85 o 
   0  17  14      101.17       99.00      5.84 o 
   1  17  14       36.96       38.54      4.29 o 
   2  17  14       40.39       41.05      4.05 o 
   3  17  14      330.79      346.36     11.82 o 
   4  17  14       40.59       43.70      9.86 o 
  -4  18  14      259.33      269.57     14.08 o 
  -3  18  14       25.95       21.30      5.66 o 
  -2  18  14      181.49      190.13     10.77 o 
  -1  18  14       12.78       12.75      3.96 o 
   0  18  14        0.81       -4.40      2.68 o 
   1  18  14        6.06        5.89      3.09 o 
   2  18  14       13.55        8.34      3.23 o 
   3  18  14        0.04        0.85      3.00 o 
  -4  19  14       64.14       69.21      8.20 o 
  -3  19  14      373.01      354.95     14.13 o 
  -2  19  14       31.98       31.84      9.82 o 
  -1  19  14       21.07       12.20      4.04 o 
   0  19  14       56.44       48.76      4.63 o 
   1  19  14      216.73      217.98      8.41 o 
   2  19  14      319.04      338.88     10.05 o 
   3  19  14        0.16       -0.96      3.07 o 
  -4  20  14       10.41        6.16      6.54 o 
  -3  20  14       34.74       35.14      8.19 o 
  -2  20  14      187.43      222.93     12.24 o 
  -1  20  14       59.87       48.23      5.50 o 
   0  20  14        3.71       -1.69      3.09 o 
   1  20  14       20.99       14.04      5.62 o 
   2  20  14        9.34       10.24      4.09 o 
   3  20  14        3.57       -1.44      3.32 o 
  -3  21  14       60.28       74.49      8.28 o 
  -2  21  14       35.82       46.90      9.94 o 
  -1  21  14       11.35       -1.85      3.37 o 
   0  21  14      101.64       84.18      5.93 o 
   1  21  14      117.79      105.54      8.38 o 
   2  21  14       42.82       41.30      4.87 o 
  -3  22  14      336.46      375.57     21.18 o 
  -2  22  14      257.30      307.56     19.23 o 
  -1  22  14       53.36       48.19      5.08 o 
   0  22  14        0.62        1.58      3.51 o 
   1  22  14       40.54       37.64      4.70 o 
   2  22  14        2.35        0.56      3.47 o 
  -2  23  14       76.63       70.21     16.22 o 
  -1  23  14        0.73       -3.83      3.45 o 
   0  23  14      119.47      119.58      7.11 o 
   1  23  14        0.07        1.66      3.59 o 
  -1  24  14       31.53       21.69      4.97 o 
   0  24  14        4.15        0.25      4.32 o 
  -6   1  15       75.02       75.49     11.94 o 
  -5   1  15       48.44       64.51     19.53 o 
  -4   1  15       52.13       46.93      8.62 o 
  -3   1  15       11.57        7.23      4.00 o 
  -2   1  15      255.08      263.43      9.27 o 
  -1   1  15      241.84      237.37      5.50 o 
   0   1  15      124.11      123.57      4.51 o 
   1   1  15      166.14      158.96      5.00 o 
   2   1  15        6.02        4.75      2.17 o 
   3   1  15       33.63       31.13      3.94 o 
   4   1  15       61.35       78.76     10.45 o 
   5   1  15       43.59       39.04      9.04 o 
  -6   2  15        3.29        3.82      6.72 o 
  -5   2  15      125.54      136.25     14.24 o 
  -4   2  15       49.16       44.12      6.62 o 
  -3   2  15       76.12       68.95      7.32 o 
  -2   2  15       73.03       74.45      5.78 o 
  -1   2  15     1207.34     1219.57     14.90 o 
   0   2  15      660.53      691.14     10.28 o 
   1   2  15       76.26       85.93      3.89 o 
   2   2  15      128.61      161.92      5.56 o 
   3   2  15       68.56       53.78      3.93 o 
   4   2  15      268.12      296.54     10.22 o 
   5   2  15        2.67        9.54      6.85 o 
  -6   3  15        0.08       -3.91      6.33 o 
  -5   3  15      112.36      114.17     16.05 o 
  -4   3  15       26.03       24.12      5.55 o 
  -3   3  15       29.19       28.58      5.32 o 
  -2   3  15        7.71        6.44      3.88 o 
  -1   3  15       92.02      104.03      4.37 o 
   0   3  15      832.59      845.27     11.78 o 
   1   3  15      317.86      303.91      6.51 o 
   2   3  15        1.84        0.91      1.93 o 
   3   3  15       35.15       34.49      3.34 o 
   4   3  15      421.17      441.69     12.91 o 
   5   3  15       97.13       99.05     12.05 o 
  -6   4  15      155.95      181.98     17.34 o 
  -5   4  15      145.53      151.71     11.57 o 
  -4   4  15       17.07       17.19     12.22 o 
  -3   4  15      154.80      155.97     10.48 o 
  -2   4  15        1.37       -0.32      3.42 o 
  -1   4  15       27.82       24.36      3.13 o 
   0   4  15        1.09       -0.42      1.64 o 
   1   4  15       47.14       33.02      2.93 o 
   2   4  15      340.55      335.97      7.50 o 
   3   4  15       25.12       14.66      2.81 o 
   4   4  15        5.11        0.79      3.24 o 
   5   4  15        0.13        7.23      6.95 o 
  -6   5  15       22.71       30.68      9.38 o 
  -5   5  15        2.45        3.25      5.13 o 
  -4   5  15        2.46        5.17      4.73 o 
  -3   5  15      117.55      123.55      9.46 o 
  -2   5  15        4.50        6.16      3.90 o 
  -1   5  15      175.10      173.18      6.63 o 
   0   5  15       55.51       51.90      3.16 o 
   1   5  15        0.21        0.93      1.92 o 
   2   5  15       28.16       32.67      3.08 o 
   3   5  15      138.88      144.38      5.76 o 
   4   5  15        0.41       -1.47      3.15 o 
   5   5  15       37.69       39.44      9.21 o 
  -6   6  15       23.40       22.57      9.62 o 
  -5   6  15       53.08       68.71      8.54 o 
  -4   6  15      158.85      157.34     11.34 o 
  -3   6  15       71.02       86.73      8.20 o 
  -2   6  15        6.26        1.92      3.52 o 
  -1   6  15      640.99      638.69     12.59 o 
   0   6  15      340.49      348.15      6.93 o 
   1   6  15      351.38      336.50      7.40 o 
   2   6  15       10.49        8.32      2.25 o 
   3   6  15      452.86      434.72      9.39 o 
   4   6  15      267.82      289.76     10.37 o 
   5   6  15       14.20       19.41      8.02 o 
  -6   7  15      579.36      627.64     22.97 o 
  -5   7  15        2.36        4.27      5.10 o 
  -4   7  15       11.55       15.57      5.44 o 
  -3   7  15      346.21      286.05     12.95 o 
  -2   7  15       18.93        9.25      4.20 o 
  -1   7  15        9.86        7.12      2.62 o 
   0   7  15      393.60      383.67      7.87 o 
   1   7  15       75.33       72.85      3.99 o 
   2   7  15        0.04        0.02      1.95 o 
   3   7  15        3.06        0.91      2.39 o 
   4   7  15      130.66      113.69     12.08 o 
   5   7  15      156.91      155.85     15.17 o 
  -6   8  15      670.68      802.07     26.36 o 
  -5   8  15      271.40      285.92     15.01 o 
  -4   8  15      388.90      395.27     16.03 o 
  -3   8  15      430.75      401.16     23.74 o 
  -2   8  15     1211.68     1165.06     28.15 o 
  -1   8  15      207.60      215.71      7.18 o 
   0   8  15      244.84      235.45      6.21 o 
   1   8  15       56.76       53.72      3.54 o 
   2   8  15      120.48      112.22      4.95 o 
   3   8  15        7.14        5.90      2.59 o 
   4   8  15       24.39       26.74      7.16 o 
   5   8  15      157.92      178.69     20.29 o 
  -6   9  15      418.56      479.39     17.22 o 
  -5   9  15       15.85       18.39      6.38 o 
  -4   9  15       27.83       30.95      6.55 o 
  -3   9  15       56.67       65.80      7.83 o 
  -2   9  15       12.25        2.82      3.90 o 
  -1   9  15      417.17      415.92     12.94 o 
   0   9  15      127.42      117.70      4.87 o 
   1   9  15        1.02        1.68      2.15 o 
   2   9  15      299.91      297.46      8.75 o 
   3   9  15      179.28      152.75      5.75 o 
   4   9  15       52.03       71.58      8.03 o 
   5   9  15       15.98        5.88      9.96 o 
  -6  10  15       18.14       29.93     10.76 o 
  -5  10  15      326.97      312.61     13.46 o 
  -4  10  15       27.28       28.31      5.73 o 
  -3  10  15        0.29       -0.75      4.07 o 
  -2  10  15      182.67      166.63     10.90 o 
  -1  10  15      752.92      705.34     13.84 o 
   0  10  15      110.13      106.51      5.04 o 
   1  10  15      117.27      110.13      5.25 o 
   2  10  15      269.27      282.91      7.23 o 
   3  10  15      194.32      200.92      6.41 o 
   4  10  15      162.29      176.36     12.70 o 
   5  10  15        2.97        0.61      9.98 o 
  -5  11  15      270.59      292.15     23.95 o 
  -4  11  15      104.76       97.22      8.45 o 
  -3  11  15        5.69        0.65      3.88 o 
  -2  11  15       46.93       42.43      6.46 o 
  -1  11  15        1.13        2.35      2.58 o 
   0  11  15      431.66      425.28     15.31 o 
   1  11  15       85.13       72.98      4.51 o 
   2  11  15      195.44      200.03      7.00 o 
   3  11  15      173.84      171.28      6.12 o 
   4  11  15        0.29        2.61      5.95 o 
  -5  12  15       13.48       14.16      5.60 o 
  -4  12  15       11.46        2.39      4.59 o 
  -3  12  15       72.67       82.82      7.55 o 
  -2  12  15       97.93       91.31      7.52 o 
  -1  12  15      127.66      113.93      6.14 o 
   0  12  15      153.69      142.98      6.50 o 
   1  12  15       78.98       88.05      6.72 o 
   2  12  15      329.89      341.17      8.71 o 
   3  12  15       48.89       53.90      4.19 o 
   4  12  15      165.64      213.15     16.52 o 
  -5  13  15       41.79       49.05      7.64 o 
  -4  13  15       45.71       22.13      5.86 o 
  -3  13  15       99.51       98.18      8.30 o 
  -2  13  15       17.35       14.38      4.62 o 
  -1  13  15        1.53       -0.75      2.47 o 
   0  13  15       51.64       51.05      4.33 o 
   1  13  15        0.78       -2.82      2.24 o 
   2  13  15      164.88      151.79      6.39 o 
   3  13  15        4.11        3.93      2.82 o 
   4  13  15      536.66      533.37     23.23 o 
  -5  14  15       47.64       45.60      7.20 o 
  -4  14  15      108.58      113.01      9.49 o 
  -3  14  15       11.60        7.77      4.61 o 
  -2  14  15      106.40       91.82      7.73 o 
  -1  14  15        4.31       -0.77      2.55 o 
   0  14  15       41.04       41.38      4.07 o 
   1  14  15       54.52       51.40      4.22 o 
   2  14  15       69.50       72.32      4.79 o 
   3  14  15       56.08       44.40      4.10 o 
   4  14  15        0.68        3.01      6.33 o 
  -5  15  15       31.29       27.58      7.68 o 
  -4  15  15       36.03       51.62      8.49 o 
  -3  15  15        9.15        3.53      4.60 o 
  -2  15  15       36.14       49.32      6.41 o 
  -1  15  15      108.33       95.71      6.33 o 
   0  15  15       85.00       81.10      5.38 o 
   1  15  15      163.33      167.64      7.37 o 
   2  15  15        2.47        6.68      2.86 o 
   3  15  15        2.00       -0.25      2.91 o 
   4  15  15       19.48        6.46      6.86 o 
  -4  16  15       24.75       16.59      5.96 o 
  -3  16  15       12.26       10.29      5.03 o 
  -2  16  15       20.54       28.36      5.55 o 
  -1  16  15        0.02       -1.82      3.18 o 
   0  16  15      403.80      394.05     10.44 o 
   1  16  15      111.93      113.03     10.13 o 
   2  16  15      122.20      122.49      9.23 o 
   3  16  15       22.62       15.85      3.44 o 
  -4  17  15        4.30        5.69      5.48 o 
  -3  17  15       10.74       12.05      5.44 o 
  -2  17  15       29.63       26.42      5.67 o 
  -1  17  15        0.14       -1.03      3.34 o 
   0  17  15        2.10       -1.53      2.83 o 
   1  17  15        0.22       -1.67      2.99 o 
   2  17  15      164.96      159.74      6.95 o 
   3  17  15      404.11      419.57     10.19 o 
  -4  18  15        0.10        3.19      6.10 o 
  -3  18  15      267.49      278.04     17.65 o 
  -2  18  15       20.09       14.17      5.14 o 
  -1  18  15       33.17       39.68      4.98 o 
   0  18  15       56.61       47.21      4.64 o 
   1  18  15      342.19      352.04     10.36 o 
   2  18  15      541.68      543.94     12.98 o 
   3  18  15        8.96        0.30      3.14 o 
  -3  19  15        0.01        4.60      5.33 o 
  -2  19  15        6.05       -1.93      4.63 o 
  -1  19  15       19.65       18.92      4.51 o 
   0  19  15        6.67        5.91      3.32 o 
   1  19  15        1.30        0.65      3.26 o 
   2  19  15       15.98        9.03      3.65 o 
  -3  20  15      469.61      481.78     19.44 o 
  -2  20  15      107.45       94.64     29.34 o 
  -1  20  15      203.08      203.90      9.57 o 
   0  20  15      211.53      189.86      8.69 o 
   1  20  15        2.41        3.25      3.45 o 
   2  20  15        7.24       10.92      3.67 o 
  -2  21  15       83.77       88.54     17.69 o 
  -1  21  15       56.16       58.62      6.06 o 
   0  21  15        0.61       -0.35      3.40 o 
   1  21  15      186.69      186.08      8.57 o 
  -2  22  15        6.09      -12.19      8.86 o 
  -1  22  15       69.87       73.32      7.29 o 
   0  22  15        0.10       -2.23      3.65 o 
   1  22  15        2.76       -0.68      3.97 o 
  -6   0  16       94.37      131.13     21.77 o 
  -5   0  16       57.68       82.59     16.96 o 
  -4   0  16        1.80       -0.30      7.44 o 
  -3   0  16       86.31       95.32     15.73 o 
  -2   0  16       55.59       49.39      9.85 o 
  -1   0  16      203.07      227.05      9.26 o 
   0   0  16      144.26      170.48      7.76 o 
   1   0  16      637.31      645.27     14.53 o 
   2   0  16       54.57       66.82      6.23 o 
   3   0  16      155.97      152.01      8.60 o 
   4   0  16      130.34      163.01     20.84 o 
   5   0  16       48.01       69.37     15.92 o 
  -6   1  16       32.23       27.50      9.47 o 
  -5   1  16      321.61      389.18     42.77 o 
  -4   1  16      278.01      311.12     17.99 o 
  -3   1  16       50.47       43.14      6.34 o 
  -2   1  16     1977.60     1941.22     33.96 o 
  -1   1  16      885.15      892.21     14.12 o 
   0   1  16      337.63      340.36      7.05 o 
   1   1  16      415.06      404.71      7.83 o 
   2   1  16        0.38       -0.87      2.11 o 
   3   1  16        9.91       16.64      2.94 o 
   4   1  16       53.42       56.24      4.10 o 
   5   1  16       14.50        6.66      7.35 o 
  -6   2  16      166.40      186.08     17.79 o 
  -5   2  16      349.59      403.38     21.74 o 
  -4   2  16      731.07      871.80     31.64 o 
  -3   2  16       12.73       12.21      4.79 o 
  -2   2  16      381.24      411.28     15.93 o 
  -1   2  16     1816.36     1882.63     24.83 o 
   0   2  16      752.65      790.46     11.53 o 
   1   2  16       47.50       50.48      3.32 o 
   2   2  16      482.21      462.48      9.75 o 
   3   2  16      423.54      426.64      9.48 o 
   4   2  16       43.88       36.49      8.70 o 
   5   2  16       43.98       51.15     14.22 o 
  -6   3  16        0.46        0.00      7.33 o 
  -5   3  16        0.03        1.16      6.03 o 
  -4   3  16       16.29       16.06      5.54 o 
  -3   3  16       49.51       61.55      7.35 o 
  -2   3  16        5.67        2.42      3.77 o 
  -1   3  16      753.40      763.59     11.71 o 
   0   3  16      438.87      454.22      8.21 o 
   1   3  16        0.03        0.35      1.95 o 
   2   3  16        3.87        4.59      2.39 o 
   3   3  16       47.17       38.43      3.69 o 
   4   3  16       24.84       12.53      3.87 o 
   5   3  16       10.97        6.84      9.67 o 
  -6   4  16       25.17       21.16      9.13 o 
  -5   4  16       12.61       22.43      7.58 o 
  -4   4  16       16.76       15.51      5.56 o 
  -3   4  16       51.51       54.74      7.01 o 
  -2   4  16      482.78      491.69     16.46 o 
  -1   4  16       15.15       10.94      2.84 o 
   0   4  16      110.91      110.48      5.90 o 
   1   4  16      101.16       98.74      4.59 o 
   2   4  16      242.78      260.07      6.79 o 
   3   4  16        7.48        0.93      2.52 o 
   4   4  16        1.07       -0.01      3.32 o 
   5   4  16        1.06       14.40     10.62 o 
  -6   5  16      197.81      259.37     21.40 o 
  -5   5  16        0.06        0.57      5.88 o 
  -4   5  16        0.03        5.48      4.76 o 
  -3   5  16        1.45       -3.97      3.87 o 
  -2   5  16      247.39      240.23     11.54 o 
  -1   5  16       17.41       19.45      3.14 o 
   0   5  16        3.29        1.73      1.81 o 
   1   5  16       23.10       14.08      2.50 o 
   2   5  16       56.67       51.13      3.68 o 
   3   5  16        0.04        0.30      2.47 o 
   4   5  16       45.77       46.22      5.27 o 
   5   5  16       13.78       24.50     12.04 o 
  -6   6  16        6.97        5.09      7.97 o 
  -5   6  16        7.31        9.94      5.84 o 
  -4   6  16        1.20        2.75      4.63 o 
  -3   6  16       78.06       79.91      8.21 o 
  -2   6  16      102.85       83.56      8.04 o 
  -1   6  16       13.66       12.72      2.96 o 
   0   6  16        6.47        5.44      2.16 o 
   1   6  16        2.18       -0.10      1.97 o 
   2   6  16        5.13        4.96      2.35 o 
   3   6  16       68.49       56.19      4.23 o 
   4   6  16      378.68      399.91     12.68 o 
   5   6  16       63.51       98.98     18.14 o 
  -6   7  16        0.29        2.15      6.25 o 
  -5   7  16        5.91        0.99      6.39 o 
  -4   7  16       16.39       14.39      5.57 o 
  -3   7  16       94.57       85.67      8.68 o 
  -2   7  16        0.90       -1.66      5.47 o 
  -1   7  16        0.35        0.82      2.46 o 
   0   7  16        1.63       -0.17      1.96 o 
   1   7  16       52.54       51.28      3.66 o 
   2   7  16        0.00       -0.15      2.17 o 
   3   7  16       29.72       26.63      5.23 o 
   4   7  16        1.95        5.25      3.79 o 
  -5   8  16       37.38       51.06      8.37 o 
  -4   8  16       37.14       31.51      7.42 o 
  -3   8  16      177.22      174.57     11.83 o 
  -2   8  16      275.01      257.89     14.88 o 
  -1   8  16        1.59        0.87      2.49 o 
   0   8  16      261.99      243.69      6.96 o 
   1   8  16       32.87       37.40      4.46 o 
   2   8  16       32.31       33.26      3.24 o 
   3   8  16        0.06       -4.68      2.35 o 
   4   8  16        0.93        3.61      3.79 o 
  -5   9  16        3.25       -0.64      4.88 o 
  -4   9  16        3.96        1.72      6.61 o 
  -3   9  16      114.28      105.35     15.23 o 
  -2   9  16      128.01      128.61     11.00 o 
  -1   9  16       17.68       14.75      3.11 o 
   0   9  16        0.94       -0.24      2.17 o 
   1   9  16       26.27       14.75      2.88 o 
   2   9  16        4.53        1.13      2.23 o 
   3   9  16       67.15       67.11      4.91 o 
   4   9  16      147.43      160.26      7.97 o 
  -5  10  16       22.55       27.08      6.33 o 
  -4  10  16      225.83      235.61     12.29 o 
  -3  10  16       28.80       39.41      6.74 o 
  -2  10  16      103.04      105.96      9.20 o 
  -1  10  16       42.29       43.16      4.15 o 
   0  10  16      215.62      227.63      7.71 o 
   1  10  16       97.77      103.30      5.29 o 
   2  10  16      126.33      140.59      6.47 o 
   3  10  16        6.21        8.50      2.95 o 
   4  10  16      149.91      183.75     12.31 o 
  -5  11  16       67.80       76.40      8.46 o 
  -4  11  16        0.22       -1.07      4.38 o 
  -3  11  16       30.17       26.72      5.65 o 
  -2  11  16        0.15       -0.89      4.22 o 
  -1  11  16       93.77       90.13      6.94 o 
   0  11  16       10.11        8.96      2.95 o 
   1  11  16       10.08        7.79      2.71 o 
   2  11  16      180.75      185.16      6.92 o 
   3  11  16        0.91       -3.47      2.54 o 
   4  11  16        2.79       14.94      6.28 o 
  -5  12  16       12.38        8.59      5.78 o 
  -4  12  16      110.55      103.62      9.07 o 
  -3  12  16       78.25       71.59      7.30 o 
  -2  12  16        2.97        5.54      4.06 o 
  -1  12  16       77.93       77.36      4.92 o 
   0  12  16      181.88      188.27      7.47 o 
   1  12  16     1222.45     1246.62     19.06 o 
   2  12  16       87.55       93.17      5.32 o 
   3  12  16       26.62       18.16      3.39 o 
   4  12  16      687.31      806.08     28.06 o 
  -5  13  16        2.03        2.34      5.39 o 
  -4  13  16      393.75      441.61     15.94 o 
  -3  13  16      200.71      231.43     12.26 o 
  -2  13  16      171.37      165.24     10.10 o 
  -1  13  16      132.84      118.42      7.36 o 
   0  13  16       96.90      100.68      6.58 o 
   1  13  16       18.99       18.76      3.25 o 
   2  13  16      296.15      294.43      8.54 o 
   3  13  16       37.90       42.28      4.56 o 
   4  13  16       99.43       98.58     16.67 o 
  -4  14  16       57.43       39.24      6.84 o 
  -3  14  16      111.91      107.47      9.00 o 
  -2  14  16       80.63       70.78      7.15 o 
  -1  14  16      472.49      488.70     17.68 o 
   0  14  16      241.50      229.90      8.57 o 
   1  14  16      117.77      114.31      5.87 o 
   2  14  16        1.21        1.59      2.93 o 
   3  14  16       28.74       31.44      3.93 o 
  -4  15  16       40.84       35.76      6.95 o 
  -3  15  16        5.61        1.48      4.69 o 
  -2  15  16      142.62      132.75      9.97 o 
  -1  15  16        8.93        3.57      3.39 o 
   0  15  16      103.83       98.27      6.03 o 
   1  15  16       76.15       65.48      5.17 o 
   2  15  16      338.29      330.19      9.23 o 
   3  15  16      141.41      117.71      7.50 o 
  -4  16  16       60.21       59.95      8.21 o 
  -3  16  16       95.65       98.57      8.97 o 
  -2  16  16      681.07      722.42     19.67 o 
  -1  16  16      419.51      425.15     12.85 o 
   0  16  16       62.42       59.38      5.01 o 
   1  16  16      336.15      309.71      9.71 o 
   2  16  16      959.89      933.52     16.43 o 
   3  16  16      317.79      298.58      9.37 o 
  -4  17  16      152.35      175.30     13.93 o 
  -3  17  16       79.37       77.46     12.10 o 
  -2  17  16      407.06      447.95     15.45 o 
  -1  17  16       60.14       52.11      8.48 o 
   0  17  16        3.78        4.14      3.17 o 
   1  17  16      206.25      213.04     11.34 o 
   2  17  16      337.17      344.34     11.98 o 
  -3  18  16        3.77        5.43      6.20 o 
  -2  18  16        3.03       -2.15      6.80 o 
  -1  18  16       68.57       72.70      6.16 o 
   0  18  16       94.93       96.97      6.25 o 
   1  18  16        0.93       -0.95      3.36 o 
   2  18  16        7.51        7.16      3.61 o 
  -3  19  16       22.24       23.90      7.55 o 
  -2  19  16       36.36       30.59     13.02 o 
  -1  19  16        0.25       -3.83      4.76 o 
   0  19  16       19.48       15.38      4.44 o 
   1  19  16        0.59        2.30      3.68 o 
   2  19  16        2.19        2.95      3.87 o 
  -2  20  16       43.63       37.46     13.88 o 
  -1  20  16        6.79        1.34      4.36 o 
   0  20  16       44.88       32.37      4.52 o 
   1  20  16        3.67        2.38      3.85 o 
  -1  21  16       12.73        5.11      4.69 o 
   0  21  16       83.72       85.31      7.71 o 
  -5   1  17        0.68        4.54      6.54 o 
  -4   1  17       93.96      113.78     13.25 o 
  -3   1  17       35.87       35.46      7.85 o 
  -2   1  17        1.89        2.77      4.05 o 
  -1   1  17       58.55       54.62      3.80 o 
   0   1  17        1.48        4.36      2.05 o 
   1   1  17      166.48      181.65      5.98 o 
   2   1  17       61.29       55.77      4.15 o 
   3   1  17        0.00       -1.54      3.29 o 
   4   1  17      116.74      135.36     22.87 o 
  -5   2  17        0.06        1.39      6.45 o 
  -4   2  17       35.95       49.91      9.69 o 
  -3   2  17        2.25        4.38      8.71 o 
  -2   2  17      780.69      786.76     21.93 o 
  -1   2  17       47.18       53.40      3.77 o 
   0   2  17      155.73      152.75      6.07 o 
   1   2  17      712.45      681.14     11.56 o 
   2   2  17      322.82      306.33      8.12 o 
   3   2  17        3.21        6.60      3.37 o 
   4   2  17      149.08      169.22     15.68 o 
  -5   3  17      104.41      104.66     13.41 o 
  -4   3  17       21.92       13.81      6.85 o 
  -3   3  17      154.18      176.27     12.02 o 
  -2   3  17       43.98       59.21      8.74 o 
  -1   3  17      135.67      154.37      7.75 o 
   0   3  17      505.10      528.51      9.18 o 
   1   3  17        0.21       -2.26      2.06 o 
   2   3  17        0.02        2.59      2.41 o 
   3   3  17       44.04       48.08      4.12 o 
   4   3  17      237.50      274.08     10.77 o 
  -5   4  17        9.22       13.17      7.43 o 
  -4   4  17       31.81       22.84      6.36 o 
  -3   4  17      100.90      105.15      9.44 o 
  -2   4  17      290.80      288.38     12.91 o 
  -1   4  17      399.87      415.72     11.54 o 
   0   4  17       73.75       74.05      3.87 o 
   1   4  17       23.56       25.19      3.08 o 
   2   4  17       27.78       24.49      3.31 o 
   3   4  17       60.83       58.93      5.35 o 
   4   4  17        2.94        4.69      3.66 o 
  -5   5  17      273.95      322.93     38.18 o 
  -4   5  17       45.85       51.17      8.77 o 
  -3   5  17      140.58      108.12      9.64 o 
  -2   5  17      642.36      601.69     19.10 o 
  -1   5  17      164.81      163.44      7.95 o 
   0   5  17       51.73       46.51      3.52 o 
   1   5  17      250.72      258.12      9.44 o 
   2   5  17      135.17      148.60      6.30 o 
   3   5  17        2.14       -1.19      2.66 o 
   4   5  17       58.02       42.00      9.13 o 
  -5   6  17        0.41       -0.21      6.19 o 
  -4   6  17        6.92        3.20      5.19 o 
  -3   6  17        1.97        9.64      4.93 o 
  -2   6  17       30.75       27.66      5.61 o 
  -1   6  17        1.24        1.40      3.12 o 
   0   6  17       37.09       32.09      3.34 o 
   1   6  17      119.11      125.08      5.37 o 
   2   6  17        6.11       -0.76      2.32 o 
   3   6  17      114.97      109.18      6.57 o 
   4   6  17      537.52      591.03     14.64 o 
  -5   7  17       53.01       43.34      8.37 o 
  -4   7  17       12.59        8.77      5.74 o 
  -3   7  17      465.84      477.54     17.68 o 
  -2   7  17      507.89      574.94     18.83 o 
  -1   7  17        0.32        4.52      2.76 o 
   0   7  17       33.56       35.38      3.45 o 
   1   7  17      295.71      312.18      8.30 o 
   2   7  17       18.58       16.42      2.88 o 
   3   7  17      167.68      188.64      6.99 o 
   4   7  17       10.45       19.58      6.40 o 
  -5   8  17      105.13      113.30     11.42 o 
  -4   8  17       49.31       49.09      7.79 o 
  -3   8  17        8.90        4.94      5.13 o 
  -2   8  17       71.34       66.46     11.24 o 
  -1   8  17      162.29      158.06      7.06 o 
   0   8  17       26.90       24.75      3.19 o 
   1   8  17       33.18       32.94      3.69 o 
   2   8  17        3.12       -0.61      2.36 o 
   3   8  17        5.44        0.29      2.80 o 
   4   8  17       39.20       45.62      9.11 o 
  -5   9  17     1378.74     1569.29     39.97 o 
  -4   9  17      556.23      612.70     21.45 o 
  -3   9  17      239.80      261.05     13.77 o 
  -2   9  17      175.66      192.42     13.80 o 
  -1   9  17      161.09      151.76      7.00 o 
   0   9  17      375.31      369.85      8.84 o 
   1   9  17        6.36       -0.92      2.47 o 
   2   9  17        1.58       -0.13      2.64 o 
   3   9  17       21.97       18.07      3.38 o 
   4   9  17       32.90       19.35      8.05 o 
  -5  10  17      301.46      357.53     15.23 o 
  -4  10  17       47.76       51.80      7.24 o 
  -3  10  17       26.96       22.58     10.25 o 
  -2  10  17      267.99      281.95     13.55 o 
  -1  10  17       44.37       34.70      4.00 o 
   0  10  17       49.14       40.72      4.17 o 
   1  10  17        3.25       -4.76      2.41 o 
   2  10  17       48.10       47.07      4.21 o 
   3  10  17       50.46       58.10      6.40 o 
   4  10  17        1.78       -1.62      7.00 o 
  -4  11  17        0.24       -1.16      4.81 o 
  -3  11  17        8.64        7.84      4.87 o 
  -2  11  17       10.94       10.33      6.08 o 
  -1  11  17       25.47       25.77      3.87 o 
   0  11  17      138.33      145.93      9.70 o 
   1  11  17       53.76       56.91      5.87 o 
   2  11  17       49.98       49.17      4.38 o 
   3  11  17        0.77        1.94      3.13 o 
  -4  12  17       55.57       50.70      7.62 o 
  -3  12  17      205.57      230.93     15.12 o 
  -2  12  17       53.65       41.97      6.12 o 
  -1  12  17       98.26       97.04      9.90 o 
   0  12  17       68.43       62.66      4.92 o 
   1  12  17      319.98      298.20      8.44 o 
   2  12  17      218.25      203.44      8.48 o 
   3  12  17      174.00      179.25      8.87 o 
  -4  13  17        5.59        2.36      5.30 o 
  -3  13  17      164.82      182.99     11.29 o 
  -2  13  17      108.33       92.13      8.13 o 
  -1  13  17       12.34       11.96      3.72 o 
   0  13  17       16.26       16.19      3.48 o 
   1  13  17       61.24       61.17      4.63 o 
   2  13  17       18.65       17.03      3.46 o 
   3  13  17        2.05        1.04      3.51 o 
  -4  14  17       41.14       32.94      7.00 o 
  -3  14  17        1.44       -7.30      4.75 o 
  -2  14  17       49.38       48.12      6.72 o 
  -1  14  17        2.69        3.97      3.55 o 
   0  14  17        2.67        0.32      2.99 o 
   1  14  17        1.13       -0.52      3.27 o 
   2  14  17        8.48        8.04      3.28 o 
   3  14  17        7.90        7.34      3.74 o 
  -3  15  17       13.52        7.94      5.13 o 
  -2  15  17      108.00      115.17     10.47 o 
  -1  15  17        2.97        6.19      4.98 o 
   0  15  17       29.21       32.41      4.28 o 
   1  15  17      466.09      447.34     14.65 o 
   2  15  17      224.54      220.15      8.11 o 
  -3  16  17        5.44        0.07      5.05 o 
  -2  16  17       63.46       54.04     11.87 o 
  -1  16  17        3.87        4.91      3.87 o 
   0  16  17       77.78       73.71      5.62 o 
   1  16  17      203.59      196.78      8.53 o 
   2  16  17      202.20      200.96      8.46 o 
  -3  17  17        0.94        1.89      5.93 o 
  -2  17  17      225.54      278.28     18.92 o 
  -1  17  17      253.67      270.20     10.31 o 
   0  17  17       28.64       29.31      4.63 o 
   1  17  17        0.56        1.44      3.57 o 
   2  17  17      316.82      331.01     14.68 o 
  -2  18  17       66.19       75.75     16.79 o 
  -1  18  17        1.53       -4.48      5.95 o 
   0  18  17      184.90      173.26      8.83 o 
   1  18  17        0.04        6.05      3.74 o 
  -1  19  17       83.43      107.17      7.99 o 
   0  19  17       39.84       34.93      5.15 o 
  -5   0  18       10.16        0.99      9.44 o 
  -4   0  18      572.28      644.76     39.79 o 
  -3   0  18      588.12      724.91     40.63 o 
  -2   0  18       78.33      111.38     17.25 o 
  -1   0  18      264.44      263.12     13.95 o 
   0   0  18      759.10      833.99     17.64 o 
   1   0  18     1200.14     1213.30     25.98 o 
   2   0  18      466.77      460.84     14.58 o 
   3   0  18        0.16        4.63      4.19 o 
   4   0  18        4.98       -2.18     13.19 o 
  -5   1  18        0.30        4.65      6.97 o 
  -4   1  18        6.10        4.14      6.40 o 
  -3   1  18      619.53      597.24     25.65 o 
  -2   1  18       15.20       33.95      5.97 o 
  -1   1  18        1.19        2.04      2.37 o 
   0   1  18      168.26      187.27      5.88 o 
   1   1  18      308.25      342.01     13.25 o 
   2   1  18      209.67      222.39      7.40 o 
   3   1  18        5.84        2.57      2.86 o 
   4   1  18        0.04       -7.29      5.29 o 
  -5   2  18       19.51       31.85      9.17 o 
  -4   2  18        2.77        9.32      7.00 o 
  -3   2  18      198.87      244.90     18.74 o 
  -2   2  18       18.08       14.38      4.93 o 
  -1   2  18       74.09       77.33      5.79 o 
   0   2  18      152.77      164.26      5.71 o 
   1   2  18      262.53      250.85      7.01 o 
   2   2  18       40.67       40.63      3.93 o 
   3   2  18      110.17      138.50      6.37 o 
   4   2  18        0.00      -10.33      5.16 o 
  -5   3  18       27.36       29.24     11.08 o 
  -4   3  18        1.49        0.46      6.25 o 
  -3   3  18       22.21       27.22      6.11 o 
  -2   3  18        1.22        7.33      4.48 o 
  -1   3  18        0.44       -1.46      3.04 o 
   0   3  18       49.07       56.05      3.72 o 
   1   3  18      243.06      243.99      6.93 o 
   2   3  18       43.88       30.82      3.62 o 
   3   3  18       14.95       15.65      3.29 o 
   4   3  18        9.25        8.53      6.11 o 
  -5   4  18       11.76        9.40      7.74 o 
  -4   4  18      223.24      254.12     19.40 o 
  -3   4  18      259.67      284.91     13.80 o 
  -2   4  18      253.28      250.82     12.34 o 
  -1   4  18       31.50       32.57      4.49 o 
   0   4  18      374.32      395.28      8.68 o 
   1   4  18       11.53        9.45      2.66 o 
   2   4  18        0.09        0.25      2.52 o 
   3   4  18       53.74       53.66      4.48 o 
   4   4  18      207.36      249.18     13.87 o 
  -5   5  18        5.86       11.46      8.43 o 
  -4   5  18      199.77      259.08     19.78 o 
  -3   5  18       69.00       68.23     13.57 o 
  -2   5  18       43.50       39.85      6.51 o 
  -1   5  18       93.04      104.71      7.57 o 
   0   5  18       41.26       35.78      3.62 o 
   1   5  18      152.97      154.25      6.42 o 
   2   5  18        1.74        1.21      2.60 o 
   3   5  18        1.65        1.11      2.91 o 
  -5   6  18        2.39       -6.81      6.51 o 
  -4   6  18        4.38        2.46      6.01 o 
  -3   6  18      163.22      157.42     16.94 o 
  -2   6  18        1.70       -1.77      4.20 o 
  -1   6  18       57.36       57.84      5.37 o 
   0   6  18       15.94       15.30      2.99 o 
   1   6  18        7.56       11.75      2.94 o 
   2   6  18       10.62        9.03      2.91 o 
   3   6  18        3.36       -0.05      2.97 o 
  -4   7  18       11.04       14.34      7.73 o 
  -3   7  18      113.92      127.01     10.86 o 
  -2   7  18      266.88      260.51     14.41 o 
  -1   7  18        0.25       -2.00      3.05 o 
   0   7  18        0.57       -2.41      2.32 o 
   1   7  18       57.50       55.66      4.37 o 
   2   7  18       57.66       68.16      5.22 o 
   3   7  18      135.70      151.91      6.69 o 
  -4   8  18       53.73       54.29     11.05 o 
  -3   8  18        1.08       -2.45      4.59 o 
  -2   8  18      134.50      113.84     10.02 o 
  -1   8  18      200.34      192.76      7.74 o 
   0   8  18       82.57       71.66      4.62 o 
   1   8  18      153.89      163.22      7.69 o 
   2   8  18       17.26       11.60      3.41 o 
   3   8  18       34.67       37.58      4.21 o 
  -4   9  18        3.38        5.69      7.20 o 
  -3   9  18        0.39       -7.55      4.39 o 
  -2   9  18      135.97      135.83     10.83 o 
  -1   9  18       56.35       45.37      4.47 o 
   0   9  18      219.37      234.03      9.03 o 
   1   9  18       16.76       22.66      3.47 o 
   2   9  18        2.24        0.73      2.73 o 
   3   9  18        0.05       -2.57      3.17 o 
  -4  10  18      361.15      379.57     15.45 o 
  -3  10  18      228.52      245.10     15.06 o 
  -2  10  18       13.59        8.86      5.49 o 
  -1  10  18       59.11       68.90      5.76 o 
   0  10  18        6.79        2.17      2.95 o 
   1  10  18        5.53       -1.02      2.74 o 
   2  10  18        5.51        3.33      2.98 o 
   3  10  18       75.17       74.07      8.09 o 
  -4  11  18       60.40       58.11      7.97 o 
  -3  11  18        5.13        3.10      4.67 o 
  -2  11  18      102.69      100.69      9.93 o 
  -1  11  18      119.02      127.82      7.23 o 
   0  11  18        0.02        1.54      2.90 o 
   1  11  18        0.31       -0.16      2.79 o 
   2  11  18       20.63       12.99      3.37 o 
   3  11  18        8.95        5.69      3.85 o 
  -4  12  18       34.99       20.54      6.59 o 
  -3  12  18      152.65      144.73     10.50 o 
  -2  12  18       55.65       46.49      6.58 o 
  -1  12  18      101.66       96.09      6.57 o 
   0  12  18        0.06        1.49      3.03 o 
   1  12  18      132.78      127.09      6.33 o 
   2  12  18      255.92      278.86      8.63 o 
  -3  13  18      199.28      218.00     17.94 o 
  -2  13  18      172.36      207.75     13.94 o 
  -1  13  18        0.40       -5.00      3.22 o 
   0  13  18        9.99       10.52      3.43 o 
   1  13  18      253.39      251.90      9.46 o 
   2  13  18      168.66      177.57      7.96 o 
  -3  14  18        0.35       -0.93      5.05 o 
  -2  14  18      220.22      221.98     20.92 o 
  -1  14  18       93.05       94.10      6.62 o 
   0  14  18       70.98       84.33     11.83 o 
   1  14  18      246.45      260.10      9.31 o 
   2  14  18       79.70       83.96      6.04 o 
  -2  15  18       30.98       17.24      7.57 o 
  -1  15  18       27.99       23.16      5.68 o 
   0  15  18       59.00       69.46      5.59 o 
   1  15  18       22.54       21.19      4.38 o 
  -2  16  18       18.61       17.44     11.06 o 
  -1  16  18       46.84       49.18      8.15 o 
   0  16  18       16.37       10.60      4.12 o 
   1  16  18       10.98       13.24      4.22 o 
  -1  17  18       86.94       88.67      7.35 o 
   0  17  18      212.39      225.20      9.76 o 
  -4   1  19        5.78        3.41      7.36 o 
  -3   1  19      721.92      768.27     30.52 o 
  -2   1  19      173.00      190.42     16.66 o 
  -1   1  19       17.72       23.90      4.14 o 
   0   1  19      485.20      473.27      9.16 o 
   1   1  19      554.28      540.45     11.29 o 
   2   1  19      285.03      329.44      8.92 o 
   3   1  19       49.12       49.88      4.59 o 
  -4   2  19       62.37       50.46     10.69 o 
  -3   2  19        1.08        4.04      6.47 o 
  -2   2  19        0.20        0.90      4.43 o 
  -1   2  19       38.84       33.54      4.50 o 
   0   2  19      303.28      329.49      7.59 o 
   1   2  19      295.86      292.77      8.21 o 
   2   2  19      154.69      175.85      7.09 o 
   3   2  19       24.28       20.04      3.72 o 
  -4   3  19       24.02       34.74      9.50 o 
  -3   3  19      112.08      100.97     14.90 o 
  -2   3  19      123.04      128.48     10.44 o 
  -1   3  19      313.93      329.28     10.46 o 
   0   3  19        6.72        6.29      2.79 o 
   1   3  19       91.27       89.91      5.24 o 
   2   3  19       80.12       95.97      6.38 o 
   3   3  19      127.33      147.44      6.91 o 
  -4   4  19       30.00       22.82      8.60 o 
  -3   4  19       35.66       32.71     12.52 o 
  -2   4  19      116.86      112.70     10.11 o 
  -1   4  19       88.06       94.49      6.45 o 
   0   4  19       88.35      102.83      6.39 o 
   1   4  19        4.53        4.89      2.80 o 
   2   4  19        0.26       -3.11      2.75 o 
   3   4  19       45.27       47.86      4.51 o 
  -4   5  19       27.53       24.48      8.49 o 
  -3   5  19        1.19        0.50      5.09 o 
  -2   5  19       59.02       54.59      7.52 o 
  -1   5  19       26.20       20.79      4.30 o 
   0   5  19        2.26        2.90      3.45 o 
   1   5  19       70.97       77.15      5.08 o 
   2   5  19       70.72       86.84      7.02 o 
   3   5  19       88.45      113.47      6.50 o 
  -4   6  19      102.31      111.65     14.17 o 
  -3   6  19      193.52      206.54     19.84 o 
  -2   6  19        9.85       10.58      5.16 o 
  -1   6  19       99.65      100.04      6.72 o 
   0   6  19       37.75       42.16      3.93 o 
   1   6  19       76.16       68.22      5.43 o 
   2   6  19      132.41      134.85     11.67 o 
   3   6  19        9.65       15.36      3.96 o 
  -4   7  19      104.24      114.74     11.32 o 
  -3   7  19       33.19       26.64      6.82 o 
  -2   7  19        6.17       -2.46      4.31 o 
  -1   7  19        0.05        0.78      3.51 o 
   0   7  19       80.53       80.85      5.09 o 
   1   7  19       61.55       53.41      4.51 o 
   2   7  19       13.42       14.31      3.63 o 
  -4   8  19       44.02       30.22     11.77 o 
  -3   8  19        5.68        8.26      5.77 o 
  -2   8  19      324.83      343.39     16.88 o 
  -1   8  19      437.65      466.98     14.43 o 
   0   8  19       61.29       70.11      6.07 o 
   1   8  19       79.61       88.12      5.40 o 
   2   8  19        7.28        4.53      3.47 o 
  -3   9  19      250.08      313.15     25.13 o 
  -2   9  19       11.92       -3.44      4.49 o 
  -1   9  19       31.11       28.80      4.44 o 
   0   9  19       25.81       24.06      3.95 o 
   1   9  19       29.92       30.03      3.85 o 
   2   9  19       35.42       40.24      6.43 o 
  -3  10  19      182.23      177.07     13.32 o 
  -2  10  19      202.29      209.53     15.31 o 
  -1  10  19        0.52       -1.72      3.19 o 
   0  10  19      562.13      568.96     13.15 o 
   1  10  19      171.31      183.56      7.95 o 
   2  10  19      118.73      117.80      8.14 o 
  -3  11  19      250.38      286.42     13.96 o 
  -2  11  19      222.78      228.94     14.65 o 
  -1  11  19       39.40       43.65      4.90 o 
   0  11  19       58.57       48.02      4.82 o 
   1  11  19       87.94       96.37      5.82 o 
   2  11  19       44.45       36.47      5.43 o 
  -3  12  19       30.34       40.97      8.27 o 
  -2  12  19      233.59      246.29     13.09 o 
  -1  12  19       60.31       59.07      7.34 o 
   0  12  19       20.13       18.33      3.90 o 
   1  12  19        2.81        4.48      3.56 o 
  -2  13  19       22.07       12.18     16.89 o 
  -1  13  19       14.54       10.92      4.00 o 
   0  13  19       86.39       80.38      5.95 o 
   1  13  19        1.15        2.29      3.79 o 
  -1  14  19        0.77       -4.50      5.31 o 
   0  14  19       10.05        6.90      3.99 o 
  -3   0  20      249.14      278.31     29.85 o 
  -2   0  20      331.54      320.35     27.33 o 
  -1   0  20       25.44       47.48     13.32 o 
   0   0  20        3.60        7.57      4.20 o 
   1   0  20       16.47       18.64      4.91 o 
   2   0  20      858.97      929.42     23.10 o 
  -3   1  20      260.58      313.01     21.11 o 
  -2   1  20      193.45      214.88     27.03 o 
  -1   1  20       45.49       58.89     10.14 o 
   0   1  20      389.21      430.42     10.00 o 
   1   1  20      320.36      343.27      9.14 o 
   2   1  20       61.08       85.05      5.42 o 
  -3   2  20        8.23       14.71      8.59 o 
  -2   2  20        0.23       -2.98      5.92 o 
  -1   2  20       24.82       21.53      5.75 o 
   0   2  20       36.77       30.17      3.70 o 
   1   2  20       40.52       33.14      3.89 o 
   2   2  20      226.97      252.54      8.39 o 
  -3   3  20       68.29       69.53     11.57 o 
  -2   3  20      164.41      162.91     19.82 o 
  -1   3  20      154.37      147.03     11.50 o 
   0   3  20       23.10       25.43      3.64 o 
   1   3  20        5.04        0.02      3.04 o 
   2   3  20       93.26       97.91      5.77 o 
  -3   4  20      203.34      179.00     17.25 o 
  -2   4  20        9.48        6.41      5.11 o 
  -1   4  20        4.29        2.43      4.75 o 
   0   4  20       41.03       52.32      4.42 o 
   1   4  20       39.55       32.29      4.25 o 
   2   4  20      115.72      128.12      6.49 o 
  -3   5  20        0.32        6.27      7.30 o 
  -2   5  20      224.32      255.81     15.25 o 
  -1   5  20       19.08       24.58      6.82 o 
   0   5  20        1.59        0.51      2.91 o 
   1   5  20       36.99       37.03      4.56 o 
   2   5  20       37.01       43.86      4.86 o 
  -3   6  20      258.27      249.61     38.18 o 
  -2   6  20        5.93        3.07      4.99 o 
  -1   6  20       11.07        8.06      6.27 o 
   0   6  20       87.36       86.57      5.23 o 
   1   6  20      178.33      178.69     11.18 o 
   2   6  20       24.31       21.59      4.37 o 
  -3   7  20        7.55        8.55      5.99 o 
  -2   7  20        9.19        8.20      5.56 o 
  -1   7  20       12.45       10.58      6.54 o 
   0   7  20      110.64      113.11      6.65 o 
   1   7  20        4.03        2.24      3.10 o 
  -2   8  20       25.48       24.19      6.74 o 
  -1   8  20        7.90        8.45      6.49 o 
   0   8  20       18.96       13.59      3.66 o 
   1   8  20      197.02      201.36      7.74 o 
  -2   9  20       36.84       43.74      7.52 o 
  -1   9  20       96.87       95.14     11.94 o 
   0   9  20       12.89        9.28      3.60 o 
   1   9  20       16.83       18.13      3.89 o 
  -2  10  20      133.08      149.65     12.16 o 
  -1  10  20        1.07       -0.88      4.47 o 
   0  10  20        6.37        4.43      3.45 o 
  -1  11  20        5.65        0.48      5.26 o 
   0  11  20       62.91       59.37      8.59 o 
  -2   1  21      320.86      335.97     20.63 o 
  -1   1  21      104.87      108.72     13.63 o 
   0   1  21        9.57        9.79      3.55 o 
   1   1  21       34.80       34.74      4.21 o 
  -2   2  21       10.13        9.91      9.73 o 
  -1   2  21        5.57        4.60      6.66 o 
   0   2  21       12.12       12.25      3.97 o 
   1   2  21       52.27       56.57      5.10 o 
  -2   3  21        3.05       -1.48      6.61 o 
  -1   3  21       53.34       56.05      8.25 o 
   0   3  21      122.44      139.95      6.47 o 
  -2   4  21        3.91        7.89      7.92 o 
  -1   4  21       16.99       15.53      7.06 o 
   0   4  21       22.95       24.41      3.76 o 
  -1   5  21       14.64       12.55      6.82 o 
   0   5  21       19.73       15.66      3.52 o 
  -1   6  21      215.61      229.26     16.42 o 
   0   6  21       36.48       37.22      4.63 o 
                                                 
